# Supplementary material for: Phosphorylation of CENP-A on serine 7 does not control centromere function
Source: Nat Commun. 2019 Jan 11;10:175. doi: 10.1038/s41467-018-08073-1 (PMC6329807; doi:10.1038/s41467-018-08073-1)
Supplement: Supplementary file 4 — Supplementary Data 1 [file 41467_2018_8073_MOESM4_ESM.xlsx]

## Sheet: IDCompare_CENPA_chromatin
	Chromatin - late G1			Chromatin - mid S			chromatin - G2
Accession	Number of peptides	spectrum count	sequence coverage	Number of peptides	spectrum count	sequence coverage	Number of peptides	spectrum count	sequence coverage	description
IPI00000494.6	5	24	0.236	4	7	0.175	3	6	0.131
IPI00003865.1	9	39	0.211	6	17	0.13	4	9	0.085	Tax_Id=9606 Gene_Symbol=RPL5 60S ribosomal protein L5
IPI00005154.1	8	59	0.185	7	43	0.166	8	36	0.142	Tax_Id=9606 Gene_Symbol=HSPA8 Isoform 1 of Heat shock cognate 71 kDa protein
IPI00008433.4	1	8	0.074	1	3	0.074	1	4	0.074	Tax_Id=9606 Gene_Symbol=SSRP1 FACT complex subunit SSRP1
IPI00008708.5	5	19	0.139	4	15	0.131	2	5	0.065	Tax_Id=9606 Gene_Symbol=RPS5 40S ribosomal protein S5
IPI00009865.2	36	762	0.572	40	838	0.577	39	2258	0.6	Tax_Id=9606 Gene_Symbol=RSL1D1 Ribosomal L1 domain-containing protein 1
IPI00009867.3	13	90	0.239	14	94	0.237	16	119	0.254	Tax_Id=9606 Gene_Symbol=KRT10 Keratin, type I cytoskeletal 10
IPI00013933.2	2	4	0.018	6	15	0.035	5	9	0.022	Tax_Id=9606 Gene_Symbol=KRT5 Keratin, type II cytoskeletal 5
IPI00015953.3	6	14	0.114	5	16	0.111	1	1	0.014	Tax_Id=9606 Gene_Symbol=DSP Isoform DPI of Desmoplakin
IPI00019359.3	32	441	0.583	38	856	0.673	27	991	0.51	Tax_Id=9606 Gene_Symbol=DDX21 Isoform 1 of Nucleolar RNA helicase 2
IPI00019770.3	2	7	0.083	1	6	0.075	2	8	0.083	Tax_Id=9606 Gene_Symbol=KRT9 Keratin, type I cytoskeletal 9
IPI00021304.1	30	265	0.563	28	285	0.527	33	457	0.553	Tax_Id=9606 Gene_Symbol=FAU ubiquitin-like protein fubi and ribosomal protein S30 precursor
IPI00031691.1	1	4	0.099	1	7	0.099	1	2	0.099	Tax_Id=9606 Gene_Symbol=KRT2 Keratin, type II cytoskeletal 2 epidermal
IPI00152785.3	10	497	0.429	8	334	0.365	10	1310	0.484	Tax_Id=9606 Gene_Symbol=RPL9 60S ribosomal protein L9
IPI00163505.2	1	2	0.028	1	2	0.028	2	6	0.06	Tax_Id=9606 Gene_Symbol=HIST1H2BO Histone H2B type 1-O
IPI00171903.2	4	7	0.063	1	2	0.015	3	7	0.049	Tax_Id=9606 Gene_Symbol=RBM39 Isoform 1 of RNA-binding protein 39
IPI00215719.6	1	1	0.069	1	2	0.069	1	2	0.069	Tax_Id=9606 Gene_Symbol=HNRPM Isoform 1 of Heterogeneous nuclear ribonucleoprotein M
IPI00217963.3	11	25	0.3	9	23	0.249	15	158	0.34	Tax_Id=9606 Gene_Symbol=RPL18 60S ribosomal protein L18
IPI00219037.5	20	862	0.524	24	633	0.524	18	554	0.524	Tax_Id=9606 Gene_Symbol=KRT16 Keratin, type I cytoskeletal 16
IPI00219156.7	1	4	0.104	2	3	0.243	1	2	0.104	Tax_Id=9606 Gene_Symbol=H2AFX Histone H2A.x
IPI00220327.3	43	885	0.559	44	1845	0.565	47	1446	0.606	Tax_Id=9606 Gene_Symbol=RPL30 60S ribosomal protein L30
IPI00293665.7	13	138	0.259	14	82	0.289	17	121	0.314	Tax_Id=9606 Gene_Symbol=KRT1 Keratin, type II cytoskeletal 1
IPI00297211.1	5	13	0.065	3	6	0.034	1	4	0.011	Tax_Id=9606 Gene_Symbol=KRT6B Keratin, type II cytoskeletal 6B
IPI00297579.4	1	2	0.158	1	3	0.158	1	1	0.158	Tax_Id=9606 Gene_Symbol=SMARCA5 SWI/SNF-related matrix-associated actin-dependent regulator of chromatin subfamily A member 5
IPI00304171.6	20	781	0.473	26	530	0.492	18	333	0.387	Tax_Id=9606 Gene_Symbol=CBX3;LOC653972 Chromobox protein homolog 3
IPI00328748.4	1	4	0.064	1	2	0.064	3	3	0.094	Tax_Id=9606 Gene_Symbol=PITX1;H2AFY Isoform 2 of Core histone macro-H2A.1
IPI00376798.3	1	5	0.079	1	3	0.079	2	6	0.124	Tax_Id=9606 Gene_Symbol=ARMET ARMET protein precursor
IPI00384444.5	11	29	0.35	14	46	0.373	13	174	0.331	Tax_Id=9606 Gene_Symbol=RPL11 Isoform 1 of 60S ribosomal protein L11
IPI00386809.2	1	2	0.034	1	20	0.034	1	5	0.034	Tax_Id=9606 Gene_Symbol=KRT14 Keratin, type I cytoskeletal 14
IPI00387144.4	4	12	0.144	3	11	0.104	2	6	0.084	Tax_Id=9606 Gene_Symbol=CDSN Corneodesmosin precursor
IPI00398625.5	1	3	0.007	3	21	0.026	1	4	0.006	Tax_Id=9606 Gene_Symbol=TUBA1B Tubulin alpha-1B chain
IPI00411937.4	3	9	0.062	1	2	0.032	2	4	0.054	Tax_Id=9606 Gene_Symbol=HRNR;RPTN Hornerin
IPI00449049.5	5	9	0.082	5	9	0.08	5	12	0.074	Tax_Id=9606 Gene_Symbol=NOL5A Nucleolar protein 5A
IPI00450768.7	4	5	0.12	6	14	0.155	7	108	0.146	Tax_Id=9606 Gene_Symbol=PARP1 Poly [ADP-ribose] polymerase 1
IPI00453473.6	15	2173	0.583	15	924	0.592	15	1980	0.583	Tax_Id=9606 Gene_Symbol=KRT17 Keratin, type I cytoskeletal 17
IPI00465070.7	6	93	0.382	4	103	0.382	4	85	0.449	Tax_Id=9606 Gene_Symbol=HIST2H4B;HIST1H4D;HIST1H4I;HIST1H4F;HIST1H4L;HIST1H4C;HIST1H4H;HIST1H4A;HIST1H4B;HIST1H4J;HIST2H4A;HIST1H4E;HIST1H4K;HIST4H4 Histone H4
IPI00479191.2	2	6	0.072	2	6	0.072	2	9	0.072	Tax_Id=9606 Gene_Symbol=HIST1H3E;HIST1H3B;HIST1H3H;HIST1H3D;HIST1H3J;HIST1H3F;HIST1H3A;HIST1H3C;HIST1H3G;HIST1H3I Histone H3.1
IPI00549248.4	11	192	0.327	7	79	0.255	9	183	0.32	Tax_Id=9606 Gene_Symbol=HNRPH1 HNRPH1 protein
IPI00555744.6	1	2	0.055	1	3	0.055	1	4	0.055	Tax_Id=9606 Gene_Symbol=NPM1 Isoform 1 of Nucleophosmin
IPI00642238.2	1	1	0.02	1	2	0.02	1	4	0.027	Tax_Id=9606 Gene_Symbol=RPL14 RPL14 protein
IPI00644079.2	4	17	0.093	3	4	0.051	1	2	0.018	Tax_Id=9606 Gene_Symbol=HP1BP3 Hypothetical protein DKFZp434I0612
IPI00744274.1	3	5	0.088	1	2	0.023	1	4	0.041	Tax_Id=9606 Gene_Symbol=HNRPU heterogeneous nuclear ribonucleoprotein U isoform a
IPI00790342.1	1	2	0.035	2	4	0.097	3	6	0.125	Tax_Id=9606 Gene_Symbol=UBB;RPS27A;UBC 44 kDa protein
IPI00791156.1	4	6	0.191	5	10	0.206	4	88	0.174	Tax_Id=9606 Gene_Symbol=RPL6 DNA-binding protein TAXREB107
IPI00792866.1	1	3	0.061	1	2	0.061	1	6	0.061	Tax_Id=9606 Gene_Symbol=KRT13 31 kDa protein
IPI00797230.1	1	2	0.038	1	3	0.038	1	6	0.038	Tax_Id=9606 Gene_Symbol=- 27 kDa protein
IPI00845339.1	4	7	0.089	3	4	0.064	2	3	0.048	Tax_Id=9606 Gene_Symbol=RPL8 32 kDa protein
IPI00848058.1	3	15	0.111	4	12	0.136	3	11	0.111	Tax_Id=9606 Gene_Symbol=HSPA1B;HSPA1A heat shock 70kDa protein 1A
IPI00848331.1	2	2	0.25	1	1	0.07	1	1	0.07	Tax_Id=9606 Gene_Symbol=ACTB Actin, cytoplasmic 2
IPI00026271.5	1	2	0.073	1	1	0.073	1	1	0.073	Tax_Id=9606 Gene_Symbol=RPL31 ribosomal protein L31 isoform 2
IPI00026320.1	1	2	0.008	1	1	0.008	1	1	0.006	Tax_Id=9606 Gene_Symbol=RPS14 40S ribosomal protein S14
IPI00010388.1	5	12	0.122	1	1	0.04	2	3	0.06	Tax_Id=9606 Gene_Symbol=UBR5 E3 ubiquitin-protein ligase EDD1
IPI00020101.9	11	565	0.429	8	339	0.365	9	1601	0.484	Tax_Id=9606 Gene_Symbol=CENPB Major centromere autoantigen B
IPI00026970.4	21	117	0.251	17	80	0.269	11	50	0.165	Tax_Id=9606 Gene_Symbol=HIST1H2BE;HIST1H2BF;HIST1H2BC;HIST1H2BG;HIST1H2BI H2B histone family, member A
IPI00027152.2	3	95	0.221	2	9	0.171	4	573	0.293	Tax_Id=9606 Gene_Symbol=SUPT16H FACT complex subunit SPT16
IPI00031627.2	5	7	0.043	3	4	0.029	4	6	0.026	Tax_Id=9606 Gene_Symbol=CENPA Isoform 1 of Histone H3-like centromeric protein A
IPI00152453.1	1	2	0.019	1	2	0.019	1	1	0.015	Tax_Id=9606 Gene_Symbol=POLR2A 217 kDa protein
IPI00216457.7	14	692	0.546	20	436	0.546	17	504	0.577	Tax_Id=9606 Gene_Symbol=TUBB3 Tubulin, beta, 4
IPI00301465.3	18	296	0.298	13	242	0.255	25	397	0.376	Tax_Id=9606 Gene_Symbol=HIST2H2AA3;HIST2H2AA4 Histone H2A type 2-A
IPI00643351.1	3	4	0.174	2	3	0.096	1	2	0.045	Tax_Id=9606 Gene_Symbol=DKFZp762E1312 14-3-3-associated AKT substrate
IPI00013885.1	0	0	0	1	1	0.037	1	1	0.041	Tax_Id=9606 Gene_Symbol=YBX1 Protein
IPI00027107.5	0	0	0	1	2	0.04	1	1	0.031	Tax_Id=9606 Gene_Symbol=CASP14 Caspase-14 precursor
IPI00438229.2	0	0	0	1	1	0.018	1	1	0.018	Tax_Id=9606 Gene_Symbol=TUFM Tu translation elongation factor, mitochondrial
IPI00479403.3	0	0	0	14	83	0.289	17	121	0.314	Tax_Id=9606 Gene_Symbol=TRIM28 Isoform 1 of Transcription intermediary factor 1-beta
IPI00003918.6	1	1	0.026	0	0	0	1	2	0.026	Tax_Id=9606 Gene_Symbol=KRT6A Keratin, type II cytoskeletal 6C
IPI00006379.1	2	5	0.062	0	0	0	2	3	0.055	Tax_Id=9606 Gene_Symbol=RPL4 60S ribosomal protein L4
IPI00019488.1	1	3	0.082	0	0	0	1	1	0.082	Tax_Id=9606 Gene_Symbol=NOP5/NOP58 Nucleolar protein 5
IPI00025512.2	2	4	0.132	0	0	0	2	6	0.132	Tax_Id=9606 Gene_Symbol=IMP3 U3 small nucleolar ribonucleoprotein protein IMP3
IPI00216730.3	18	573	0.577	0	0	0	17	351	0.646	Tax_Id=9606 Gene_Symbol=HSPB1 Heat-shock protein beta-1
IPI00300725.7	14	142	0.277	0	0	0	17	120	0.314	Tax_Id=9606 Gene_Symbol=HIST2H2AB Histone H2A type 2-B
IPI00306380.10	2	3	0.058	0	0	0	1	1	0.02	Tax_Id=9606 Gene_Symbol=KRT6A Keratin, type II cytoskeletal 6A
IPI00376379.3	5	29	0.088	0	0	0	4	85	0.067	Tax_Id=9606 Gene_Symbol=GNL3 Isoform 1 of Guanine nucleotide-binding protein-like 3
IPI00440493.2	1	2	0.029	0	0	0	2	2	0.047	Tax_Id=9606 Gene_Symbol=KRT77 Keratin 77
IPI00456758.4	1	2	0.074	0	0	0	1	1	0.074	Tax_Id=9606 Gene_Symbol=ATP5A1 ATP synthase subunit alpha, mitochondrial precursor
IPI00550720.3	1	1	0.026	0	0	0	1	1	0.026	Tax_Id=9606 Gene_Symbol=RPL27A 60S ribosomal protein L27a
IPI00789324.1	2	2	0.038	0	0	0	8	14	0.132	Tax_Id=9606 Gene_Symbol=C19orf57 Uncharacterized protein C19orf57
IPI00847258.1	4	32	0.486	0	0	0	3	71	0.486	Tax_Id=9606 Gene_Symbol=JUP JUP protein
IPI00003881.5	2	8	0.082	2	8	0.082	0	0	0	Tax_Id=9606 Gene_Symbol=- H3L-like histone (Fragment)
IPI00012268.3	2	8	0.041	2	4	0.024	0	0	0	Tax_Id=9606 Gene_Symbol=HNRPF Heterogeneous nuclear ribonucleoprotein F
IPI00019038.1	1	3	0.081	1	10	0.081	0	0	0	Tax_Id=9606 Gene_Symbol=PSMD2 26S proteasome non-ATPase regulatory subunit 2
IPI00021924.1	2	2	0.122	1	2	0.056	0	0	0	Tax_Id=9606 Gene_Symbol=LYZ Lysozyme C precursor
IPI00025329.1	1	2	0.087	1	1	0.087	0	0	0	Tax_Id=9606 Gene_Symbol=H1FX Histone H1x
IPI00025753.1	1	4	0.015	2	4	0.029	0	0	0	Tax_Id=9606 Gene_Symbol=RPL19 60S ribosomal protein L19
IPI00026087.1	1	4	0.135	1	9	0.135	0	0	0	Tax_Id=9606 Gene_Symbol=DSG1 Desmoglein-1 precursor
IPI00055954.2	2	3	0.05	1	1	0.011	0	0	0	Tax_Id=9606 Gene_Symbol=BANF1 Barrier-to-autointegration factor
IPI00069817.2	2	10	0.019	2	7	0.019	0	0	0	Tax_Id=9606 Gene_Symbol=WDR43 WD repeat protein 43
IPI00101186.6	1	1	0.013	1	1	0.013	0	0	0	Tax_Id=9606 Gene_Symbol=BAZ1B Isoform 1 of Bromodomain adjacent to zinc finger domain protein 1B
IPI00216587.9	1	1	0.072	1	1	0.058	0	0	0	Tax_Id=9606 Gene_Symbol=RRP12 Isoform 1 of RRP12-like protein
IPI00219018.7	1	4	0.042	1	3	0.042	0	0	0	Tax_Id=9606 Gene_Symbol=RPS8 40S ribosomal protein S8
IPI00219153.4	2	12	0.297	2	8	0.305	0	0	0	Tax_Id=9606 Gene_Symbol=GAPDH Glyceraldehyde-3-phosphate dehydrogenase
IPI00301323.1	1	1	0.018	1	1	0.021	0	0	0	Tax_Id=9606 Gene_Symbol=RPL22 60S ribosomal protein L22
IPI00397801.4	1	3	0.01	1	2	0.005	0	0	0	Tax_Id=9606 Gene_Symbol=DDX18 ATP-dependent RNA helicase DDX18
IPI00550239.4	2	4	0.119	1	1	0.067	0	0	0	Tax_Id=9606 Gene_Symbol=RP1-14N1.3 Ifapsoriasin
IPI00746657.1	1	3	0.038	1	1	0.046	0	0	0	Tax_Id=9606 Gene_Symbol=H1F0 Histone H1.0
IPI00217466.3	6	109	0.226	6	137	0.172	7	263	0.226	Tax_Id=9606 Gene_Symbol=U2AF2 54 kDa protein
IPI00413826.2	5	781	0.382	3	1068	0.382	4	199	0.449	Tax_Id=9606 Gene_Symbol=HIST1H1D Histone H1.3
IPI00003362.2	1	1	0.021	0	0	0	1	1	0.018	Tax_Id=9606 Gene_Symbol=LOC730740;LOC644914 similar to H3 histone, family 3B
IPI00006987.1	1	1	0.015	0	0	0	1	1	0.016	Tax_Id=9606 Gene_Symbol=HSPA5 HSPA5 protein
IPI00004550.5	1	2	0.053	2	2	0.074	0	0	0	Tax_Id=9606 Gene_Symbol=DDX24 ATP-dependent RNA helicase DDX24
IPI00022974.1	2	6	0.151	1	1	0.068	0	0	0	Tax_Id=9606 Gene_Symbol=KRT24 Keratin-24
IPI00423462.5	1	1	0.033	1	1	0.013	0	0	0	Tax_Id=9606 Gene_Symbol=PIP Prolactin-inducible protein precursor
IPI00009104.7	1	2	0.035	0	0	0	2	7	0.054	Tax_Id=9606 Gene_Symbol=IGHA1 Hypothetical protein DKFZp686K18196 (Fragment)
IPI00021187.4	1	1	0.026	0	0	0	1	6	0.026	Tax_Id=9606 Gene_Symbol=RUVBL2 RuvB-like 2
IPI00217030.10	2	2	0.099	0	0	0	1	2	0.065	Tax_Id=9606 Gene_Symbol=RUVBL1 Isoform 1 of RuvB-like 1
IPI00290652.4	1	3	0.012	0	0	0	1	2	0.012	Tax_Id=9606 Gene_Symbol=RPS4X 40S ribosomal protein S4, X isoform
IPI00844014.1	2	6	0.085	0	0	0	2	2	0.051	Tax_Id=9606 Gene_Symbol=RSF1 remodeling and spacing factor 1
IPI00000643.1	1	3	0.052	2	4	0.118	0	0	0	Tax_Id=9606 Gene_Symbol=C9orf114 Uncharacterized protein C9orf114
IPI00555841.2	4	51	0.313	2	4	0.133	0	0	0	Tax_Id=9606 Gene_Symbol=BAG2 BAG family molecular chaperone regulator 2
IPI00646512.1	1	1	0.028	1	2	0.028	0	0	0	Tax_Id=9606 Gene_Symbol=H2AFV 15 kDa protein
IPI00007047.1	0	0	0	0	0	0	1	2	0.118	Tax_Id=9606 Gene_Symbol=RBBP7 Retinoblastoma binding protein 7
IPI00010204.1	0	0	0	0	0	0	1	1	0.055	Tax_Id=9606 Gene_Symbol=S100A8 Protein S100-A8
IPI00016610.2	0	0	0	0	0	0	1	3	0.037	Tax_Id=9606 Gene_Symbol=SFRS3 Splicing factor, arginine/serine-rich 3
IPI00021840.1	0	0	0	0	0	0	1	1	0.032	Tax_Id=9606 Gene_Symbol=PCBP1 Poly(rC)-binding protein 1
IPI00024970.2	0	0	0	0	0	0	1	1	0.018	Tax_Id=9606 Gene_Symbol=RPS6 40S ribosomal protein S6
IPI00170548.1	0	0	0	0	0	0	1	1	0.011	Tax_Id=9606 Gene_Symbol=INCENP Inner centromere protein
IPI00186712.5	0	0	0	0	0	0	1	2	0.13	Tax_Id=9606 Gene_Symbol=ATAD2 Isoform 1 of ATPase family AAA domain-containing protein 2
IPI00216099.2	0	0	0	0	0	0	1	4	0.011	Tax_Id=9606 Gene_Symbol=- OTTHUMP00000018641
IPI00219420.3	0	0	0	0	0	0	1	2	0.012	Tax_Id=9606 Gene_Symbol=DSC1 Isoform 1A of Desmocollin-1 precursor
IPI00290857.2	0	0	0	0	0	0	5	48	0.067	Tax_Id=9606 Gene_Symbol=SMC3 Structural maintenance of chromosomes protein 3
IPI00398768.1	0	0	0	0	0	0	1	1	0.033	Tax_Id=9606 Gene_Symbol=KRT3 Keratin, type II cytoskeletal 3
IPI00413108.4	0	0	0	0	0	0	1	1	0.043	Tax_Id=9606 Gene_Symbol=ARG1 Isoform 2 of Arginase-1
IPI00418471.6	0	0	0	0	0	0	1	2	0.03	Tax_Id=9606 Gene_Symbol=RPSA Ribosomal protein SA
IPI00007611.1	0	0	0	1	1	0.08	0	0	0	Tax_Id=9606 Gene_Symbol=VIM Vimentin
IPI00014253.4	0	0	0	1	2	0.052	0	0	0	Tax_Id=9606 Gene_Symbol=ATP5O ATP synthase O subunit, mitochondrial precursor
IPI00021536.1	0	0	0	1	2	0.158	0	0	0	Tax_Id=9606 Gene_Symbol=RRS1 Ribosome biogenesis regulatory protein homolog
IPI00028955.4	0	0	0	1	1	0.028	0	0	0	Tax_Id=9606 Gene_Symbol=CALML5 Calmodulin-like protein 5
IPI00032533.3	0	0	0	1	2	0.039	0	0	0	Tax_Id=9606 Gene_Symbol=BOP1 Ribosome biogenesis protein BOP1
IPI00219486.2	0	0	0	1	1	0.084	0	0	0	Tax_Id=9606 Gene_Symbol=WDR18 WD repeat protein 18
IPI00293078.1	0	0	0	1	1	0.013	0	0	0	Tax_Id=9606 Gene_Symbol=RPS24 40S ribosomal protein S24. Isoform 2
IPI00300376.3	0	0	0	1	2	0.026	0	0	0	Tax_Id=9606 Gene_Symbol=DDX27 Probable ATP-dependent RNA helicase DDX27
IPI00554648.3	0	0	0	3	11	0.046	0	0	0	Tax_Id=9606 Gene_Symbol=TGM3 Protein-glutamine gamma-glutamyltransferase E precursor
IPI00719351.2	0	0	0	3	90	0.289	0	0	0	Tax_Id=9606 Gene_Symbol=KRT8 Keratin, type II cytoskeletal 8
IPI00745955.2	0	0	0	1	2	0.039	0	0	0	Tax_Id=9606 Gene_Symbol=HIST2H3D similar to H3 histone, family 2 isoform 2
IPI00007004.4	2	3	0.078	0	0	0	0	0	0	Tax_Id=9606 Gene_Symbol=EBNA1BP2 Probable rRNA-processing protein EBP2
IPI00008752.1	1	1	0.194	0	0	0	0	0	0	Tax_Id=9606 Gene_Symbol=RRP15 RRP15-like protein
IPI00012149.1	2	11	0.073	0	0	0	0	0	0	Tax_Id=9606 Gene_Symbol=MT1G Isoform 1 of Metallothionein-1G
IPI00012199.1	2	10	0.056	0	0	0	0	0	0	Tax_Id=9606 Gene_Symbol=MPHOSPH10 U3 small nucleolar ribonucleoprotein protein MPP10
IPI00027547.2	1	4	0.127	0	0	0	0	0	0	Tax_Id=9606 Gene_Symbol=CCDC86 Coiled-coil domain-containing protein 86
IPI00166205.2	2	12	0.04	0	0	0	0	0	0	Tax_Id=9606 Gene_Symbol=DCD Dermcidin precursor
IPI00169325.1	1	1	0.015	0	0	0	0	0	0	Tax_Id=9606 Gene_Symbol=KRT78 Keratin-78
IPI00291916.4	1	1	0.01	0	0	0	0	0	0	Tax_Id=9606 Gene_Symbol=WDR36 WD repeat protein 36
IPI00297851.1	3	7	0.034	0	0	0	0	0	0	Tax_Id=9606 Gene_Symbol=PHIP pleckstrin homology domain interacting protein
IPI00300127.3	1	1	0.019	0	0	0	0	0	0	Tax_Id=9606 Gene_Symbol=CHD1 chromodomain helicase DNA binding protein 1
IPI00465361.4	1	1	0.062	0	0	0	0	0	0	Tax_Id=9606 Gene_Symbol=NAT10 N-acetyltransferase 10
IPI00477313.3	1	2	0.052	0	0	0	0	0	0	Tax_Id=9606 Gene_Symbol=RPL13 60S ribosomal protein L13
IPI00514908.1	1	1	0.016	0	0	0	0	0	0	Tax_Id=9606 Gene_Symbol=HNRPC Isoform C2 of Heterogeneous nuclear ribonucleoproteins C1/C2
IPI00640040.1	1	2	0.031	0	0	0	0	0	0	Tax_Id=9606 Gene_Symbol=KPRP Keratinocyte proline-rich protein
IPI00641364.1	1	3	0.047	0	0	0	0	0	0	Tax_Id=9606 Gene_Symbol=WDR46 WD repeat domain 46
IPI00641990.1	3	3	0.083	0	0	0	0	0	0	Tax_Id=9606 Gene_Symbol=PPAN-P2RY11;P2RY11 PPAN-P2RY11 protein
IPI00761082.1	1	2	0.051	0	0	0	0	0	0	Tax_Id=9606 Gene_Symbol=LAS1L Isoform 1 of LAS1-like protein
IPI00789551.1	3	3	0.058	0	0	0	0	0	0	Tax_Id=9606 Gene_Symbol=PRR6 Isoform 1 of Proline-rich protein 6
IPI00845507.1	1	4	0.11	0	0	0	0	0	0	Tax_Id=9606 Gene_Symbol=MATR3 100 kDa protein
IPI00220839.2	0	0	0	1	1	0.033	1	1	0.033	Tax_Id=9606 Gene_Symbol=LOC641293 Ribosomal protein L21 variant (Fragment)
IPI00787131.1	0	0	0	1	2	0.074	1	4	0.074	Tax_Id=9606 Gene_Symbol=PRSS3 Protease, serine, 3
IPI00847793.1	0	0	0	1	1	0.091	1	1	0.091	Tax_Id=9606 Gene_Symbol=LOC390876 similar to 60S ribosomal protein L35
IPI00012535.1	1	2	0.033	0	0	0	1	2	0.033	Tax_Id=9606 Gene_Symbol=- Dermcidin isoform 2
IPI00014424.1	2	6	0.045	1	2	0.024	0	0	0	Tax_Id=9606 Gene_Symbol=DNAJA1 DnaJ homolog subfamily A member 1
IPI00022202.3	0	0	0	0	0	0	1	1	0.033	Tax_Id=9606 Gene_Symbol=EEF1A2 Elongation factor 1-alpha 2
IPI00102165.3	0	0	0	0	0	0	17	504	0.484	Tax_Id=9606 Gene_Symbol=SLC25A3 Isoform A of Phosphate carrier protein, mitochondrial precursor
IPI00171196.2	0	0	0	0	0	0	4	13	0.093	Tax_Id=9606 Gene_Symbol=H2AFJ H2A histone family member J
IPI00249267.2	0	0	0	0	0	0	4	160	0.289	Tax_Id=9606 Gene_Symbol=KRT13 keratin 13 isoform b
IPI00024662.1	0	0	0	1	1	0.068	0	0	0	Tax_Id=9606 Gene_Symbol=- 13 kDa protein
IPI00382938.3	0	0	0	1	1	0.062	0	0	0	Tax_Id=9606 Gene_Symbol=CBX5 Chromobox protein homolog 5
IPI00419880.6	0	0	0	1	2	0.064	0	0	0	Tax_Id=9606 Gene_Symbol=IGLV4-3 IGLV4-3 protein
IPI00450975.1	0	0	0	1	2	0.072	0	0	0	Tax_Id=9606 Gene_Symbol=RPS3A 40S ribosomal protein S3a
IPI00011695.8	3	4	0.096	0	0	0	0	0	0	Tax_Id=9606 Gene_Symbol=RPS16 RPS16 protein
IPI00018192.2	1	1	0.034	0	0	0	0	0	0	Tax_Id=9606 Gene_Symbol=PRSS2 Protease serine 2 isoform B
IPI00032140.4	1	3	0.062	0	0	0	0	0	0	Tax_Id=9606 Gene_Symbol=WDR74 Isoform 1 of WD repeat protein 74
IPI00294891.4	1	2	0.018	0	0	0	0	0	0	Tax_Id=9606 Gene_Symbol=SERPINH1 Serpin H1 precursor
IPI00412607.6	2	2	0.114	0	0	0	0	0	0	Tax_Id=9606 Gene_Symbol=NOL1 Isoform 2 of Putative RNA methyltransferase NOL1
IPI00478287.2	1	1	0.057	0	0	0	0	0	0	Tax_Id=9606 Gene_Symbol=RPL35 60S ribosomal protein L35
IPI00021435.3	0	0	0	0	0	0	2	3	0.074	Tax_Id=9606 Gene_Symbol=- 22 kDa protein
IPI00031521.1	0	0	0	0	0	0	1	1	0.039	Tax_Id=9606 Gene_Symbol=PSMC2 26S protease regulatory subunit 7
IPI00031562.3	0	0	0	0	0	0	17	515	0.577	Tax_Id=9606 Gene_Symbol=RFC3 Replication factor C subunit 3
IPI00071509.1	0	0	0	0	0	0	1	2	0.02	Tax_Id=9606 Gene_Symbol=HIST3H2A Histone H2A type 3
IPI00291093.3	0	0	0	0	0	0	2	2	0.114	Tax_Id=9606 Gene_Symbol=PKP1 Isoform 2 of Plakophilin-1
IPI00328319.8	0	0	0	0	0	0	2	6	0.059	Tax_Id=9606 Gene_Symbol=POLR2E DNA-directed RNA polymerases I, II, and III subunit RPABC1
IPI00328929.2	0	0	0	0	0	0	1	2	0.02	Tax_Id=9606 Gene_Symbol=RBBP4 Histone-binding protein RBBP4
IPI00479186.5	0	0	0	0	0	0	1	1	0.024	Tax_Id=9606 Gene_Symbol=NHN1 Conserved nuclear protein NHN1
IPI00759742.1	0	0	0	0	0	0	1	1	0.006	Tax_Id=9606 Gene_Symbol=PKM2 Isoform M2 of Pyruvate kinase isozymes M1/M2
IPI00787706.1	0	0	0	0	0	0	1	3	0.062	Tax_Id=9606 Gene_Symbol=BAZ2A Isoform 2 of Bromodomain adjacent to zinc finger domain protein 2A
IPI00792743.1	0	0	0	0	0	0	1	1	0.026	Tax_Id=9606 Gene_Symbol=LOC732028 similar to ribosomal protein S15a
IPI00009866.6	0	0	0	2	2	0.048	0	0	0	Tax_Id=9606 Gene_Symbol=SLTM modulator of estrogen induced transcription isoform a
IPI00010105.1	0	0	0	1	1	0.098	0	0	0	Tax_Id=9606 Gene_Symbol=KRT13 Isoform 1 of Keratin, type I cytoskeletal 13
IPI00027808.1	0	0	0	1	1	0.012	0	0	0	Tax_Id=9606 Gene_Symbol=ITGB4BP Eukaryotic translation initiation factor 6
IPI00032325.1	0	0	0	1	6	0.184	0	0	0	Tax_Id=9606 Gene_Symbol=POLR2B DNA-directed RNA polymerase II subunit RPB2
IPI00465436.4	0	0	0	1	1	0.017	0	0	0	Tax_Id=9606 Gene_Symbol=CSTA Cystatin-A
IPI00000155.5	1	1	0.016	0	0	0	0	0	0	Tax_Id=9606 Gene_Symbol=CAT Catalase
IPI00011253.3	1	1	0.058	0	0	0	0	0	0	Tax_Id=9606 Gene_Symbol=N-PAC Cytokine-like nuclear factor n-pac
IPI00106638.4	1	1	0.093	0	0	0	0	0	0	Tax_Id=9606 Gene_Symbol=RPS3 40S ribosomal protein S3
IPI00215790.6	1	2	0.171	0	0	0	0	0	0	Tax_Id=9606 Gene_Symbol=C6orf153 Isoform 1 of UPF0399 protein C6orf153
IPI00290952.6	1	1	0.018	0	0	0	0	0	0	Tax_Id=9606 Gene_Symbol=RPL38 60S ribosomal protein L38
IPI00304885.1	10	33	0.145	0	0	0	0	0	0	Tax_Id=9606 Gene_Symbol=RRP1B Isoform 1 of RRP1-like protein B
IPI00472119.2	2	4	0.087	0	0	0	0	0	0	Tax_Id=9606 Gene_Symbol=CENPC1 Centromere protein C 1
IPI00001639.2	0	0	0	0	0	0	0	0	0	Tax_Id=9606 Gene_Symbol=- 30 kDa protein
IPI00003519.1	0	0	0	0	0	0	0	0	0	Tax_Id=9606 Gene_Symbol=KPNB1 Importin subunit beta-1
IPI00004968.1	0	0	0	0	0	0	0	0	0	Tax_Id=9606 Gene_Symbol=EFTUD2 116 kDa U5 small nuclear ribonucleoprotein component
IPI00005198.2	0	0	0	0	0	0	0	0	0	Tax_Id=9606 Gene_Symbol=PRPF19 Pre-mRNA-processing factor 19
IPI00005719.1	0	0	0	0	0	0	0	0	0	Tax_Id=9606 Gene_Symbol=ILF2 Interleukin enhancer-binding factor 2
IPI00005859.2	0	0	0	0	0	0	0	0	0	Tax_Id=9606 Gene_Symbol=RAB1A Isoform 1 of Ras-related protein Rab-1A
IPI00006079.1	0	0	0	0	0	0	0	0	0	Tax_Id=9606 Gene_Symbol=KRT75 Keratin-75
IPI00007334.1	0	0	0	0	0	0	0	0	0	Tax_Id=9606 Gene_Symbol=BCLAF1 Isoform 1 of Bcl-2-associated transcription factor 1
IPI00007928.4	0	0	0	0	0	0	0	0	0	Tax_Id=9606 Gene_Symbol=ACIN1 Isoform 1 of Apoptotic chromatin condensation inducer in the nucleus
IPI00008964.3	0	0	0	0	0	0	0	0	0	Tax_Id=9606 Gene_Symbol=PRPF8 Pre-mRNA-processing-splicing factor 8
IPI00009328.4	0	0	0	0	0	0	0	0	0	Tax_Id=9606 Gene_Symbol=RAB1B Ras-related protein Rab-1B
IPI00009771.6	0	0	0	0	0	0	0	0	0	Tax_Id=9606 Gene_Symbol=EIF4A3 Eukaryotic initiation factor 4A-III
IPI00010720.1	0	0	0	0	0	0	0	0	0	Tax_Id=9606 Gene_Symbol=LMNB2 Lamin-B2
IPI00011229.1	0	0	0	0	0	0	0	0	0	Tax_Id=9606 Gene_Symbol=CCT5 T-complex protein 1 subunit epsilon
IPI00011698.3	0	0	0	0	0	0	0	0	0	Tax_Id=9606 Gene_Symbol=CTSD Cathepsin D precursor
IPI00012773.1	0	0	0	0	0	0	0	0	0	Tax_Id=9606 Gene_Symbol=SAP18 Histone deacetylase complex subunit SAP18
IPI00013891.1	0	0	0	0	0	0	0	0	0	Tax_Id=9606 Gene_Symbol=MTA1 Isoform Long of Metastasis-associated protein MTA1
IPI00016342.1	0	0	0	0	0	0	0	0	0	Tax_Id=9606 Gene_Symbol=TRA2A Isoform Long of Transformer-2 protein homolog
IPI00017617.1	0	0	0	0	0	0	0	0	0	Tax_Id=9606 Gene_Symbol=RAB7A Ras-related protein Rab-7a
IPI00018350.3	0	0	0	0	0	0	0	0	0	Tax_Id=9606 Gene_Symbol=DDX5 Probable ATP-dependent RNA helicase DDX5
IPI00019345.1	0	0	0	0	0	0	0	0	0	Tax_Id=9606 Gene_Symbol=MCM5 DNA replication licensing factor MCM5
IPI00019502.3	0	0	0	0	0	0	0	0	0	Tax_Id=9606 Gene_Symbol=RAP1A Ras-related protein Rap-1A precursor
IPI00020984.1	0	0	0	0	0	0	0	0	0	Tax_Id=9606 Gene_Symbol=MYH9 Myosin-9
IPI00021405.3	0	0	0	0	0	0	0	0	0	Tax_Id=9606 Gene_Symbol=CANX Calnexin precursor
IPI00021428.1	0	0	0	0	0	0	0	0	0	Tax_Id=9606 Gene_Symbol=LMNA Isoform A of Lamin-A/C
IPI00021570.1	0	0	0	0	0	0	0	0	0	Tax_Id=9606 Gene_Symbol=ACTA1 Actin, alpha skeletal muscle
IPI00022462.2	0	0	0	0	0	0	0	0	0	Tax_Id=9606 Gene_Symbol=EDF1 Isoform 1 of Endothelial differentiation-related factor 1
IPI00023542.6	0	0	0	0	0	0	0	0	0	Tax_Id=9606 Gene_Symbol=TFRC Transferrin receptor protein 1
IPI00023785.6	0	0	0	0	0	0	0	0	0	Tax_Id=9606 Gene_Symbol=TMED9 transmembrane emp24 protein transport domain containing 9
IPI00024145.1	0	0	0	0	0	0	0	0	0	Tax_Id=9606 Gene_Symbol=DDX17 DEAD box polypeptide 17 isoform 1
IPI00024279.4	0	0	0	0	0	0	0	0	0	Tax_Id=9606 Gene_Symbol=VDAC2 Isoform 1 of Voltage-dependent anion-selective channel protein 2
IPI00025039.1	0	0	0	0	0	0	0	0	0	Tax_Id=9606 Gene_Symbol=HEATR1 HEAT repeat-containing protein 1
IPI00025086.3	0	0	0	0	0	0	0	0	0	Tax_Id=9606 Gene_Symbol=FBL rRNA 2'-O-methyltransferase fibrillarin
IPI00025091.3	0	0	0	0	0	0	0	0	0	Tax_Id=9606 Gene_Symbol=COX5A Cytochrome c oxidase subunit 5A, mitochondrial precursor
IPI00025815.2	0	0	0	0	0	0	0	0	0	Tax_Id=9606 Gene_Symbol=RPS11 40S ribosomal protein S11
IPI00025874.2	0	0	0	0	0	0	0	0	0	Tax_Id=9606 Gene_Symbol=TARDBP TDP43
IPI00026497.4	0	0	0	0	0	0	0	0	0	Tax_Id=9606 Gene_Symbol=RPN1 Dolichyl-diphosphooligosaccharide--protein glycosyltransferase 67 kDa subunit precursor
IPI00027019.2	0	0	0	0	0	0	0	0	0	Tax_Id=9606 Gene_Symbol=PARP2 Isoform 1 of Poly [ADP-ribose] polymerase 2
IPI00027230.3	0	0	0	0	0	0	0	0	0	Tax_Id=9606 Gene_Symbol=PRH1;PRH2;PRR4 Proline-rich protein 4 precursor
IPI00027252.6	0	0	0	0	0	0	0	0	0	Tax_Id=9606 Gene_Symbol=HSP90B1 Endoplasmin precursor
IPI00027280.2	0	0	0	0	0	0	0	0	0	Tax_Id=9606 Gene_Symbol=PHB2 Prohibitin-2
IPI00030131.3	0	0	0	0	0	0	0	0	0	Tax_Id=9606 Gene_Symbol=TOP2B Isoform Beta-2 of DNA topoisomerase 2-beta
IPI00031397.3	0	0	0	0	0	0	0	0	0	Tax_Id=9606 Gene_Symbol=TMPO Isoform Beta of Lamina-associated polypeptide 2, isoforms beta/gamma
IPI00031554.1	0	0	0	0	0	0	0	0	0	Tax_Id=9606 Gene_Symbol=ACSL3 Long-chain-fatty-acid--CoA ligase 3
IPI00032423.2	0	0	0	0	0	0	0	0	0	Tax_Id=9606 Gene_Symbol=DDX50 ATP-dependent RNA helicase DDX50
IPI00032849.2	0	0	0	0	0	0	0	0	0	Tax_Id=9606 Gene_Symbol=DDX52 Probable ATP-dependent RNA helicase DDX52
IPI00074587.7	0	0	0	0	0	0	0	0	0	Tax_Id=9606 Gene_Symbol=HSPC111 UPF0384 protein CGI-117
IPI00103242.5	0	0	0	0	0	0	0	0	0	Tax_Id=9606 Gene_Symbol=FUSIP1;LOC727922 Isoform 1 of FUS-interacting serine-arginine-rich protein 1
IPI00104050.3	0	0	0	0	0	0	0	0	0	Tax_Id=9606 Gene_Symbol=POF1B Isoform 1 of Protein POF1B
IPI00141318.2	0	0	0	0	0	0	0	0	0	Tax_Id=9606 Gene_Symbol=THRAP3 Thyroid hormone receptor-associated protein 3
IPI00152510.4	0	0	0	0	0	0	0	0	0	Tax_Id=9606 Gene_Symbol=CKAP4 Isoform 1 of Cytoskeleton-associated protein 4
IPI00154590.6	0	0	0	0	0	0	0	0	0	Tax_Id=9606 Gene_Symbol=DDX54 ATP-dependent RNA helicase DDX54
IPI00166729.4	0	0	0	0	0	0	0	0	0	Tax_Id=9606 Gene_Symbol=MKI67IP MKI67 FHA domain-interacting nucleolar phosphoprotein
IPI00171445.1	0	0	0	0	0	0	0	0	0	Tax_Id=9606 Gene_Symbol=AZGP1 alpha-2-glycoprotein 1, zinc
IPI00171525.2	0	0	0	0	0	0	0	0	0	Tax_Id=9606 Gene_Symbol=ATAD1 ATPase family AAA domain-containing protein 1
IPI00174775.2	0	0	0	0	0	0	0	0	0	Tax_Id=9606 Gene_Symbol=SENP3 Sentrin-specific protease 3
IPI00181728.1	0	0	0	0	0	0	0	0	0	Tax_Id=9606 Gene_Symbol=KRT73 Keratin-73
IPI00182533.5	0	0	0	0	0	0	0	0	0	Tax_Id=9606 Gene_Symbol=BXDC2 Brix domain-containing protein 2
IPI00183626.8	0	0	0	0	0	0	0	0	0	Tax_Id=9606 Gene_Symbol=RPL28 60S ribosomal protein L28
IPI00186290.6	0	0	0	0	0	0	0	0	0	Tax_Id=9606 Gene_Symbol=PTBP1 polypyrimidine tract-binding protein 1 isoform a
IPI00186711.3	0	0	0	0	0	0	0	0	0	Tax_Id=9606 Gene_Symbol=EEF2 Elongation factor 2
IPI00215637.5	0	0	0	0	0	0	0	0	0	Tax_Id=9606 Gene_Symbol=PLEC1 plectin 1 isoform 6
IPI00215965.2	0	0	0	0	0	0	0	0	0	Tax_Id=9606 Gene_Symbol=DDX3X ATP-dependent RNA helicase DDX3X
IPI00216308.5	0	0	0	0	0	0	0	0	0	Tax_Id=9606 Gene_Symbol=HNRPA1 Isoform A1-B of Heterogeneous nuclear ribonucleoprotein A1
IPI00216654.2	0	0	0	0	0	0	0	0	0	Tax_Id=9606 Gene_Symbol=VDAC1 Voltage-dependent anion-selective channel protein 1
IPI00216746.1	0	0	0	0	0	0	0	0	0	Tax_Id=9606 Gene_Symbol=NOLC1 Isoform Beta of Nucleolar phosphoprotein p130
IPI00217240.1	0	0	0	0	0	0	0	0	0	Tax_Id=9606 Gene_Symbol=HNRPK Isoform 2 of Heterogeneous nuclear ribonucleoprotein K
IPI00217465.5	0	0	0	0	0	0	0	0	0	Tax_Id=9606 Gene_Symbol=WDR75 WD repeat protein 75
IPI00217686.3	0	0	0	0	0	0	0	0	0	Tax_Id=9606 Gene_Symbol=HIST1H1C Histone H1.2
IPI00217975.4	0	0	0	0	0	0	0	0	0	Tax_Id=9606 Gene_Symbol=FTSJ3 Putative rRNA methyltransferase 3
IPI00218591.2	0	0	0	0	0	0	0	0	0	Tax_Id=9606 Gene_Symbol=LMNB1 Lamin-B1
IPI00218918.5	0	0	0	0	0	0	0	0	0	Tax_Id=9606 Gene_Symbol=SFRS1 Isoform ASF-2 of Splicing factor, arginine/serine-rich 1
IPI00219038.9	0	0	0	0	0	0	0	0	0	Tax_Id=9606 Gene_Symbol=ANXA1 Annexin A1
IPI00290410.3	0	0	0	0	0	0	0	0	0	Tax_Id=9606 Gene_Symbol=H3F3A;H3F3B Histone H3.3
IPI00291467.7	0	0	0	0	0	0	0	0	0	Tax_Id=9606 Gene_Symbol=DNTTIP2 Deoxynucleotidyltransferase terminal-interacting protein 2
IPI00291755.5	0	0	0	0	0	0	0	0	0	Tax_Id=9606 Gene_Symbol=SLC25A6 ADP/ATP translocase 3
IPI00292771.4	0	0	0	0	0	0	0	0	0	Tax_Id=9606 Gene_Symbol=NUP210 Isoform 2 of Nuclear pore membrane glycoprotein 210 precursor
IPI00294426.3	0	0	0	0	0	0	0	0	0	Tax_Id=9606 Gene_Symbol=NUMA1 Isoform 1 of Nuclear mitotic apparatus protein 1
IPI00296337.2	0	0	0	0	0	0	0	0	0	Tax_Id=9606 Gene_Symbol=TAF15 Isoform Long of TATA-binding protein-associated factor 2N
IPI00297084.7	0	0	0	0	0	0	0	0	0	Tax_Id=9606 Gene_Symbol=PRKDC Isoform 1 of DNA-dependent protein kinase catalytic subunit
IPI00297779.7	0	0	0	0	0	0	0	0	0	Tax_Id=9606 Gene_Symbol=DDOST dolichyl-diphosphooligosaccharide-protein glycosyltransferase precursor
IPI00298007.3	0	0	0	0	0	0	0	0	0	Tax_Id=9606 Gene_Symbol=CCT2 T-complex protein 1 subunit beta
IPI00298622.1	0	0	0	0	0	0	0	0	0	Tax_Id=9606 Gene_Symbol=C6orf150 Isoform 1 of Uncharacterized protein C6orf150
IPI00298971.1	0	0	0	0	0	0	0	0	0	Tax_Id=9606 Gene_Symbol=ALPI Intestinal alkaline phosphatase precursor
IPI00301936.3	0	0	0	0	0	0	0	0	0	Tax_Id=9606 Gene_Symbol=VTN Vitronectin precursor
IPI00302238.2	0	0	0	0	0	0	0	0	0	Tax_Id=9606 Gene_Symbol=ELAVL1 ELAV-like protein 1
IPI00302850.4	0	0	0	0	0	0	0	0	0	Tax_Id=9606 Gene_Symbol=AATF 63 kDa protein
IPI00303476.1	0	0	0	0	0	0	0	0	0	Tax_Id=9606 Gene_Symbol=SNRPD1 Small nuclear ribonucleoprotein Sm D1
IPI00305068.5	0	0	0	0	0	0	0	0	0	Tax_Id=9606 Gene_Symbol=ATP5B ATP synthase subunit beta, mitochondrial precursor
IPI00305166.1	0	0	0	0	0	0	0	0	0	Tax_Id=9606 Gene_Symbol=PRPF6 Pre-mRNA-processing factor 6
IPI00306959.10	0	0	0	0	0	0	0	0	0	Tax_Id=9606 Gene_Symbol=SDHA Succinate dehydrogenase [ubiquinone] flavoprotein subunit, mitochondrial precursor
IPI00328840.9	0	0	0	0	0	0	0	0	0	Tax_Id=9606 Gene_Symbol=KRT7 Keratin, type II cytoskeletal 7
IPI00333541.6	0	0	0	0	0	0	0	0	0	Tax_Id=9606 Gene_Symbol=THOC4 THO complex subunit 4
IPI00337541.3	0	0	0	0	0	0	0	0	0	Tax_Id=9606 Gene_Symbol=FLNA Filamin-A
IPI00376344.3	0	0	0	0	0	0	0	0	0	Tax_Id=9606 Gene_Symbol=NNT NAD(P) transhydrogenase, mitochondrial precursor
IPI00382885.1	0	0	0	0	0	0	0	0	0	Tax_Id=9606 Gene_Symbol=MYO1B Isoform 1 of Myosin-Ib
IPI00396378.3	0	0	0	0	0	0	0	0	0	Tax_Id=9606 Gene_Symbol=RPL27 RPL27 protein
IPI00400922.5	0	0	0	0	0	0	0	0	0	Tax_Id=9606 Gene_Symbol=HNRPA2B1 Isoform B1 of Heterogeneous nuclear ribonucleoproteins A2/B1
IPI00418458.4	0	0	0	0	0	0	0	0	0	Tax_Id=9606 Gene_Symbol=PDCD11 RRP5 protein homolog
IPI00420014.2	0	0	0	0	0	0	0	0	0	Tax_Id=9606 Gene_Symbol=PNN Protein
IPI00455557.1	0	0	0	0	0	0	0	0	0	Tax_Id=9606 Gene_Symbol=ASCC3L1 U5 small nuclear ribonucleoprotein 200 kDa helicase
IPI00456887.2	0	0	0	0	0	0	0	0	0	Tax_Id=9606 Gene_Symbol=- 12 kDa protein
IPI00472102.3	0	0	0	0	0	0	0	0	0	Tax_Id=9606 Gene_Symbol=HNRPUL2 Heterogeneous nuclear ribonucleoprotein U-like protein 2
IPI00472171.2	0	0	0	0	0	0	0	0	0	Tax_Id=9606 Gene_Symbol=HSPD1 61 kDa protein
IPI00472724.1	0	0	0	0	0	0	0	0	0	Tax_Id=9606 Gene_Symbol=RPL7 RPL7 protein
IPI00472782.1	0	0	0	0	0	0	0	0	0	Tax_Id=9606 Gene_Symbol=- Eukaryotic translation elongation factor 1 alpha-like 3
IPI00479145.2	0	0	0	0	0	0	0	0	0	Tax_Id=9606 Gene_Symbol=PHF14 PHD finger protein 14 isoform 1
IPI00549205.1	0	0	0	0	0	0	0	0	0	Tax_Id=9606 Gene_Symbol=KRT19 Keratin, type I cytoskeletal 19
IPI00550766.1	0	0	0	0	0	0	0	0	0	Tax_Id=9606 Gene_Symbol=RAD50 Isoform 2 of DNA repair protein RAD50
IPI00554788.4	0	0	0	0	0	0	0	0	0	Tax_Id=9606 Gene_Symbol=RRP1 RRP1-like protein
IPI00555647.2	0	0	0	0	0	0	0	0	0	Tax_Id=9606 Gene_Symbol=KRT18 49 kDa protein
IPI00607584.1	0	0	0	0	0	0	0	0	0	Tax_Id=9606 Gene_Symbol=SFRS10 Splicing factor, arginine/serine-rich 10 (Transformer 2 homolog, Drosophila) variant
IPI00641829.5	0	0	0	0	0	0	0	0	0	Tax_Id=9606 Gene_Symbol=MYBBP1A Isoform 2 of Myb-binding protein 1A
IPI00642513.2	0	0	0	0	0	0	0	0	0	Tax_Id=9606 Gene_Symbol=BAT1 Isoform 2 of Spliceosome RNA helicase BAT1
IPI00642584.2	0	0	0	0	0	0	0	0	0	Tax_Id=9606 Gene_Symbol=LOC730754 hypothetical protein LOC730754
IPI00644055.1	0	0	0	0	0	0	0	0	0	Tax_Id=9606 Gene_Symbol=KIAA0090 Isoform 1 of Uncharacterized protein KIAA0090 precursor
IPI00742805.1	0	0	0	0	0	0	0	0	0	Tax_Id=9606 Gene_Symbol=HNRPR HNRPR protein
IPI00742905.1	0	0	0	0	0	0	0	0	0	Tax_Id=9606 Gene_Symbol=RPL23 15 kDa protein
IPI00745092.1	0	0	0	0	0	0	0	0	0	Tax_Id=9606 Gene_Symbol=DHX9 146 kDa protein
IPI00782992.3	0	0	0	0	0	0	0	0	0	Tax_Id=9606 Gene_Symbol=SPTAN1 Isoform 2 of Spectrin alpha chain, brain
IPI00787089.1	0	0	0	0	0	0	0	0	0	Tax_Id=9606 Gene_Symbol=SRRM2 Isoform 1 of Serine/arginine repetitive matrix protein 2
IPI00787625.1	0	0	0	0	0	0	0	0	0	Tax_Id=9606 Gene_Symbol=PELP1 Isoform 2 of Proline-, glutamic acid- and leucine-rich protein 1
IPI00787791.1	0	0	0	0	0	0	0	0	0	Tax_Id=9606 Gene_Symbol=LOC389101 similar to 60S ribosomal protein L23a
IPI00792501.1	0	0	0	0	0	0	0	0	0	Tax_Id=9606 Gene_Symbol=NOC4L similar to nucleolar complex associated 4 homolog
IPI00794135.2	0	0	0	0	0	0	0	0	0	Tax_Id=9606 Gene_Symbol=- 30 kDa protein
IPI00796337.1	0	0	0	0	0	0	0	0	0	Tax_Id=9606 Gene_Symbol=SPTBN1 275 kDa protein
IPI00843748.1	0	0	0	0	0	0	0	0	0	Tax_Id=9606 Gene_Symbol=PCBP2 poly(rC)-binding protein 2 isoform a
IPI00843861.1	0	0	0	0	0	0	0	0	0	Tax_Id=9606 Gene_Symbol=VCP 89 kDa protein
IPI00003443.3	0	0	0	0	0	0	1	1	0.009	Tax_Id=9606 Gene_Symbol=NOC3L 93 kDa protein
IPI00022891.3	0	0	0	0	0	0	1	3	0.034	Tax_Id=9606 Gene_Symbol=IFI16 Isoform 1 of Gamma-interferon-inducible protein Ifi-16
IPI00107745.3	0	0	0	0	0	0	1	1	0.042	Tax_Id=9606 Gene_Symbol=SLC25A4 ADP/ATP translocase 1
IPI00258050.3	0	0	0	0	0	0	1	1	0.032	Tax_Id=9606 Gene_Symbol=CROP Isoform 1 of Cisplatin resistance-associated overexpressed protein
IPI00289773.3	0	0	0	0	0	0	1	1	0.052	Tax_Id=9606 Gene_Symbol=RORC;LINGO4 DAAT9248
IPI00297455.4	0	0	0	0	0	0	1	1	0.02	Tax_Id=9606 Gene_Symbol=CEBPB CCAAT/enhancer-binding protein beta
IPI00396485.3	0	0	0	0	0	0	3	12	0.097	Tax_Id=9606 Gene_Symbol=AKAP8L A-kinase anchor protein 8-like
IPI00418840.3	0	0	0	0	0	0	1	1	0.047	Tax_Id=9606 Gene_Symbol=EEF1A1 Elongation factor 1-alpha 1
IPI00607651.2	0	0	0	0	0	0	1	1	0.026	Tax_Id=9606 Gene_Symbol=- CDNA FLJ45999 fis, clone SMINT2009895
IPI00641109.1	0	0	0	0	0	0	1	1	0.01	Tax_Id=9606 Gene_Symbol=FAM40B Family with sequence similarity 40, member B
IPI00657936.1	0	0	0	0	0	0	1	1	0.008	Tax_Id=9606 Gene_Symbol=ZMYM3 153 kDa protein
IPI00787125.1	0	0	0	0	0	0	1	1	0.05	Tax_Id=9606 Gene_Symbol=COL28A1 Collagen alpha-1(XXVIII) chain precursor
IPI00788737.1	0	0	0	0	0	0	1	2	0.041	Tax_Id=9606 Gene_Symbol=LOC730594 similar to Cell division cycle protein 27 homolog
IPI00789159.1	0	0	0	0	0	0	1	1	0.067	Tax_Id=9606 Gene_Symbol=GAPDH 39 kDa protein
IPI00793510.1	0	0	0	0	0	0	1	1	0.087	Tax_Id=9606 Gene_Symbol=RPL23A 22 kDa protein
IPI00014048.1	0	0	0	1	1	0.064	0	0	0	Tax_Id=9606 Gene_Symbol=ACVRL1 Hypothetical protein
IPI00026496.3	0	0	0	1	5	0.118	0	0	0	Tax_Id=9606 Gene_Symbol=RNASE1 Ribonuclease pancreatic precursor
IPI00291410.3	0	0	0	1	2	0.027	0	0	0	Tax_Id=9606 Gene_Symbol=NPM3 Nucleoplasmin-3
IPI00298860.5	0	0	0	2	6	0.045	0	0	0	Tax_Id=9606 Gene_Symbol=C20orf114 Isoform 1 of Long palate, lung and nasal epithelium carcinoma-associated protein 1 precursor
IPI00643202.3	0	0	0	1	3	0.038	0	0	0	Tax_Id=9606 Gene_Symbol=LTF Growth-inhibiting protein 12
IPI00736552.2	0	0	0	1	3	0.022	0	0	0	Tax_Id=9606 Gene_Symbol=SERPINB12 SERPINB12 protein
IPI00790214.1	0	0	0	1	1	0.057	0	0	0	Tax_Id=9606 Gene_Symbol=LOC345630 similar to fibrillarin
IPI00074020.3	1	2	0.056	0	0	0	0	0	0	Tax_Id=9606 Gene_Symbol=RCN2 39 kDa protein
IPI00303099.2	1	1	0.05	0	0	0	0	0	0	Tax_Id=9606 Gene_Symbol=CENPK Centromere protein K
IPI00807459.1	1	1	0.116	0	0	0	0	0	0	Tax_Id=9606 Gene_Symbol=CDCA8 Borealin
IPI00000733.4	0	0	0	0	0	0	0	0	0	Tax_Id=9606 Gene_Symbol=- Hypothetical protein
IPI00003377.1	0	0	0	0	0	0	0	0	0	Tax_Id=9606 Gene_Symbol=UTP18 U3 small nucleolar RNA-associated protein 18 homolog
IPI00003833.3	0	0	0	0	0	0	0	0	0	Tax_Id=9606 Gene_Symbol=SFRS7 Isoform 1 of Splicing factor, arginine/serine-rich 7
IPI00005978.8	0	0	0	0	0	0	0	0	0	Tax_Id=9606 Gene_Symbol=MTCH2 Mitochondrial carrier homolog 2
IPI00006298.1	0	0	0	0	0	0	0	0	0	Tax_Id=9606 Gene_Symbol=SFRS2 Splicing factor, arginine/serine-rich 2
IPI00006579.1	0	0	0	0	0	0	0	0	0	Tax_Id=9606 Gene_Symbol=PPIG Isoform 1 of Peptidyl-prolyl cis-trans isomerase G
IPI00006865.3	0	0	0	0	0	0	0	0	0	Tax_Id=9606 Gene_Symbol=COX4I1 Cytochrome c oxidase subunit 4 isoform 1, mitochondrial precursor
IPI00006900.1	0	0	0	0	0	0	0	0	0	Tax_Id=9606 Gene_Symbol=SEC22B Vesicle-trafficking protein SEC22b
IPI00008575.3	0	0	0	0	0	0	0	0	0	Tax_Id=9606 Gene_Symbol=SAS10 Something about silencing protein 10
IPI00008998.1	0	0	0	0	0	0	0	0	0	Tax_Id=9606 Gene_Symbol=KHDRBS1 Isoform 1 of KH domain-containing, RNA-binding, signal transduction-associated protein 1
IPI00011654.2	0	0	0	0	0	0	0	0	0	Tax_Id=9606 Gene_Symbol=PTPLAD1 Protein-tyrosine phosphatase-like A domain-containing protein 1
IPI00011913.1	0	0	0	0	0	0	0	0	0	Tax_Id=9606 Gene_Symbol=TUBB Tubulin beta chain
IPI00012345.2	0	0	0	0	0	0	0	0	0	Tax_Id=9606 Gene_Symbol=HNRPA0 Heterogeneous nuclear ribonucleoprotein A0
IPI00013485.3	0	0	0	0	0	0	0	0	0	Tax_Id=9606 Gene_Symbol=SFRS6 Isoform SRP55-1 of Splicing factor, arginine/serine-rich 6
IPI00013721.2	0	0	0	0	0	0	0	0	0	Tax_Id=9606 Gene_Symbol=RPS2 40S ribosomal protein S2
IPI00017334.1	0	0	0	0	0	0	0	0	0	Tax_Id=9606 Gene_Symbol=PRPF4B Serine/threonine-protein kinase PRP4 homolog
IPI00020127.1	0	0	0	0	0	0	0	0	0	Tax_Id=9606 Gene_Symbol=PHB Prohibitin
IPI00021785.2	0	0	0	0	0	0	0	0	0	Tax_Id=9606 Gene_Symbol=RPA1 Replication protein A 70 kDa DNA-binding subunit
IPI00026167.3	0	0	0	0	0	0	0	0	0	Tax_Id=9606 Gene_Symbol=COX5B Cytochrome c oxidase subunit 5B, mitochondrial precursor
IPI00027834.3	0	0	0	0	0	0	0	0	0	Tax_Id=9606 Gene_Symbol=NHP2L1 NHP2-like protein 1
IPI00030362.1	0	0	0	0	0	0	0	0	0	Tax_Id=9606 Gene_Symbol=HNRPL heterogeneous nuclear ribonucleoprotein L isoform a
IPI00031679.1	0	0	0	0	0	0	0	0	0	Tax_Id=9606 Gene_Symbol=PLP2 Proteolipid protein 2
IPI00031801.4	0	0	0	0	0	0	0	0	0	Tax_Id=9606 Gene_Symbol=C3orf26 Uncharacterized protein C3orf26
IPI00062599.3	0	0	0	0	0	0	0	0	0	Tax_Id=9606 Gene_Symbol=CSDA Isoform 1 of DNA-binding protein A
IPI00144293.4	0	0	0	0	0	0	0	0	0	Tax_Id=9606 Gene_Symbol=SMARCD1 Isoform 1 of SWI/SNF-related matrix-associated actin-dependent regulator of chromatin subfamily D member 1
IPI00152906.6	0	0	0	0	0	0	0	0	0	Tax_Id=9606 Gene_Symbol=YTHDC1 Isoform 1 of YTH domain-containing protein 1
IPI00156887.4	0	0	0	0	0	0	0	0	0	Tax_Id=9606 Gene_Symbol=HIST1H2BD Histone H2B type 1-D
IPI00178667.4	0	0	0	0	0	0	0	0	0	Tax_Id=9606 Gene_Symbol=SUV39H1 Histone-lysine N-methyltransferase SUV39H1
IPI00184546.4	0	0	0	0	0	0	0	0	0	Tax_Id=9606 Gene_Symbol=TOP2A 183 kDa protein
IPI00218624.1	0	0	0	0	0	0	0	0	0	Tax_Id=9606 Gene_Symbol=C12orf23 Uncharacterized protein C12orf23
IPI00219894.5	0	0	0	0	0	0	0	0	0	Tax_Id=9606 Gene_Symbol=SON Isoform I of SON protein
IPI00220487.4	0	0	0	0	0	0	0	0	0	Tax_Id=9606 Gene_Symbol=RPS4Y2 40S ribosomal protein S4, Y isoform 2
IPI00303760.2	0	0	0	0	0	0	0	0	0	Tax_Id=9606 Gene_Symbol=ATP5H Isoform 1 of ATP synthase D chain, mitochondrial
IPI00303813.5	0	0	0	0	0	0	0	0	0	Tax_Id=9606 Gene_Symbol=ATP2A3 sarco/endoplasmic reticulum Ca2+ -ATPase isoform e
IPI00304596.3	0	0	0	0	0	0	0	0	0	Tax_Id=9606 Gene_Symbol=NOL11 Nucleolar protein 11
IPI00304692.1	0	0	0	0	0	0	0	0	0	Tax_Id=9606 Gene_Symbol=NONO Non-POU domain-containing octamer-binding protein
IPI00305383.1	0	0	0	0	0	0	0	0	0	Tax_Id=9606 Gene_Symbol=RBMX Heterogeneous nuclear ribonucleoprotein G
IPI00375511.5	0	0	0	0	0	0	0	0	0	Tax_Id=9606 Gene_Symbol=UQCRC2 Ubiquinol-cytochrome-c reductase complex core protein 2, mitochondrial precursor
IPI00375843.2	0	0	0	0	0	0	0	0	0	Tax_Id=9606 Gene_Symbol=RPL15 26 kDa protein
IPI00396329.1	0	0	0	0	0	0	0	0	0	Tax_Id=9606 Gene_Symbol=KRT80 Keratin-80
IPI00413214.3	0	0	0	0	0	0	0	0	0	Tax_Id=9606 Gene_Symbol=BXDC1 Brix domain-containing protein 1
IPI00414603.3	0	0	0	0	0	0	0	0	0	Tax_Id=9606 Gene_Symbol=KPNA5 karyopherin alpha 5
IPI00456620.1	0	0	0	0	0	0	0	0	0	Tax_Id=9606 Gene_Symbol=LOC402057 similar to 40S ribosomal protein S17 isoform 1
IPI00465430.5	0	0	0	0	0	0	0	0	0	Tax_Id=9606 Gene_Symbol=BRPF1 bromodomain and PHD finger-containing protein 1 isoform 1
IPI00477155.2	0	0	0	0	0	0	0	0	0	Tax_Id=9606 Gene_Symbol=XRCC6 70 kDa protein
IPI00477495.3	0	0	0	0	0	0	0	0	0	Tax_Id=9606 Gene_Symbol=GTPBP4 76 kDa protein
IPI00515061.3	0	0	0	0	0	0	0	0	0	Tax_Id=9606 Gene_Symbol=H2BFS Histone H2B type F-S
IPI00550021.4	0	0	0	0	0	0	0	0	0	Tax_Id=9606 Gene_Symbol=HIST1H2BJ Histone H2B type 1-J
IPI00746448.1	0	0	0	0	0	0	0	0	0	Tax_Id=9606 Gene_Symbol=RPL3 60S ribosomal protein L3
IPI00784179.1	0	0	0	0	0	0	0	0	0	Tax_Id=9606 Gene_Symbol=- 23 kDa protein
IPI00790503.2	0	0	0	0	0	0	0	0	0	Tax_Id=9606 Gene_Symbol=PKM2 58 kDa protein
IPI00000875.6	0	0	0	0	0	0	0	0	0	Tax_Id=9606 Gene_Symbol=MYH10 Isoform 3 of Myosin-10
IPI00001655.1	0	0	0	0	0	0	0	0	0	Tax_Id=9606 Gene_Symbol=EEF1G Elongation factor 1-gamma
IPI00001890.8	0	0	0	0	0	0	0	0	0	Tax_Id=9606 Gene_Symbol=C16orf80 transcription factor IIB
IPI00002460.2	0	0	0	0	0	0	0	0	0	Tax_Id=9606 Gene_Symbol=COPG 98 kDa protein
IPI00002520.1	0	0	0	0	0	0	0	0	0	Tax_Id=9606 Gene_Symbol=ANXA7 Isoform 1 of Annexin A7
IPI00002966.1	0	0	0	0	0	0	0	0	0	Tax_Id=9606 Gene_Symbol=SHMT2 Serine hydroxymethyltransferase, mitochondrial precursor
IPI00003588.1	0	0	0	0	0	0	0	0	0	Tax_Id=9606 Gene_Symbol=HSPA4 Heat shock 70 kDa protein 4
IPI00003627.1	0	0	0	0	0	0	0	0	0	Tax_Id=9606 Gene_Symbol=EEF1E1 Eukaryotic translation elongation factor 1 epsilon-1
IPI00003768.1	0	0	0	0	0	0	0	0	0	Tax_Id=9606 Gene_Symbol=ACTL6A Isoform 1 of Actin-like protein 6A
IPI00003818.1	0	0	0	0	0	0	0	0	0	Tax_Id=9606 Gene_Symbol=PES1 Isoform 1 of Pescadillo homolog 1
IPI00004450.1	0	0	0	0	0	0	0	0	0	Tax_Id=9606 Gene_Symbol=KYNU Kynureninase
IPI00004459.1	0	0	0	0	0	0	0	0	0	Tax_Id=9606 Gene_Symbol=HNRNPG-T Testis-specific heterogeneous nuclear ribonucleoprotein G-T
IPI00004503.5	0	0	0	0	0	0	0	0	0	Tax_Id=9606 Gene_Symbol=DIMT1L Probable dimethyladenosine transferase
IPI00004860.2	0	0	0	0	0	0	0	0	0	Tax_Id=9606 Gene_Symbol=LAMP1 lysosomal-associated membrane protein 1
IPI00005158.1	0	0	0	0	0	0	0	0	0	Tax_Id=9606 Gene_Symbol=RARS Isoform Complexed of Arginyl-tRNA synthetase, cytoplasmic
IPI00005966.6	0	0	0	0	0	0	0	0	0	Tax_Id=9606 Gene_Symbol=LONP1 Lon protease homolog, mitochondrial precursor
IPI00006099.1	0	0	0	0	0	0	0	0	0	Tax_Id=9606 Gene_Symbol=NDUFA12 13kDa differentiation-associated protein variant (Fragment)
IPI00006482.1	0	0	0	0	0	0	0	0	0	Tax_Id=9606 Gene_Symbol=BMS1 Ribosome biogenesis protein BMS1 homolog
IPI00006684.3	0	0	0	0	0	0	0	0	0	Tax_Id=9606 Gene_Symbol=ATP1A1 Isoform Long of Sodium/potassium-transporting ATPase subunit alpha-1 precursor
IPI00006715.3	0	0	0	0	0	0	0	0	0	Tax_Id=9606 Gene_Symbol=API5 Isoform 4 of Apoptosis inhibitor 5
IPI00006725.1	0	0	0	0	0	0	0	0	0	Tax_Id=9606 Gene_Symbol=RAD21 Double-strand-break repair protein rad21 homolog
IPI00007084.2	0	0	0	0	0	0	0	0	0	Tax_Id=9606 Gene_Symbol=DDX23 Probable ATP-dependent RNA helicase DDX23
IPI00007089.1	0	0	0	0	0	0	0	0	0	Tax_Id=9606 Gene_Symbol=SLC25A13 Mitochondrial aspartate-glutamate carrier protein
IPI00007188.5	0	0	0	0	0	0	0	0	0	Tax_Id=9606 Gene_Symbol=TINP1 TGF-beta-inducible nuclear protein 1
IPI00007283.1	0	0	0	0	0	0	0	0	0	Tax_Id=9606 Gene_Symbol=SLC25A5 ADP/ATP translocase 2
IPI00007423.1	0	0	0	0	0	0	0	0	0	Tax_Id=9606 Gene_Symbol=POLR2D DNA-directed RNA polymerase II subunit RPB4
IPI00007675.6	0	0	0	0	0	0	0	0	0	Tax_Id=9606 Gene_Symbol=ANP32B Isoform 1 of Acidic leucine-rich nuclear phosphoprotein 32 family member B
IPI00007729.1	0	0	0	0	0	0	0	0	0	Tax_Id=9606 Gene_Symbol=DYNC1LI1 Cytoplasmic dynein 1 light intermediate chain 1
IPI00007752.1	0	0	0	0	0	0	0	0	0	Tax_Id=9606 Gene_Symbol=NOL7 Isoform 1 of Nucleolar protein 7
IPI00007765.5	0	0	0	0	0	0	0	0	0	Tax_Id=9606 Gene_Symbol=TUBB2C Tubulin beta-2C chain
IPI00008453.3	0	0	0	0	0	0	0	0	0	Tax_Id=9606 Gene_Symbol=HSPA9 Stress-70 protein, mitochondrial precursor
IPI00008530.1	0	0	0	0	0	0	0	0	0	Tax_Id=9606 Gene_Symbol=CORO1C Coronin-1C
IPI00008982.1	0	0	0	0	0	0	0	0	0	Tax_Id=9606 Gene_Symbol=RPLP0 60S acidic ribosomal protein P0
IPI00009010.3	0	0	0	0	0	0	0	0	0	Tax_Id=9606 Gene_Symbol=ALDH18A1 Isoform Long of Delta 1-pyrroline-5-carboxylate synthetase
IPI00009032.1	0	0	0	0	0	0	0	0	0	Tax_Id=9606 Gene_Symbol=HSPC152 TRM112-like protein
IPI00009342.1	0	0	0	0	0	0	0	0	0	Tax_Id=9606 Gene_Symbol=SSB Lupus La protein
IPI00009471.1	0	0	0	0	0	0	0	0	0	Tax_Id=9606 Gene_Symbol=IQGAP1 Ras GTPase-activating-like protein IQGAP1
IPI00009960.6	0	0	0	0	0	0	0	0	0	Tax_Id=9606 Gene_Symbol=WDR3 WD repeat protein 3
IPI00010157.1	0	0	0	0	0	0	0	0	0	Tax_Id=9606 Gene_Symbol=IMMT Isoform 1 of Mitochondrial inner membrane protein
IPI00010201.4	0	0	0	0	0	0	0	0	0	Tax_Id=9606 Gene_Symbol=MAT2A S-adenosylmethionine synthetase isoform type-2
IPI00010320.1	0	0	0	0	0	0	0	0	0	Tax_Id=9606 Gene_Symbol=- 40 kDa protein
IPI00010740.1	0	0	0	0	0	0	0	0	0	Tax_Id=9606 Gene_Symbol=CBX1 Chromobox protein homolog 1
IPI00010810.1	0	0	0	0	0	0	0	0	0	Tax_Id=9606 Gene_Symbol=SFPQ Isoform Long of Splicing factor, proline- and glutamine-rich
IPI00010845.3	0	0	0	0	0	0	0	0	0	Tax_Id=9606 Gene_Symbol=ETFA Electron transfer flavoprotein subunit alpha, mitochondrial precursor
IPI00010896.3	0	0	0	0	0	0	0	0	0	Tax_Id=9606 Gene_Symbol=NDUFS8 NADH dehydrogenase [ubiquinone] iron-sulfur protein 8, mitochondrial precursor
IPI00010951.2	0	0	0	0	0	0	0	0	0	Tax_Id=9606 Gene_Symbol=CLIC1 Chloride intracellular channel protein 1
IPI00011062.1	0	0	0	0	0	0	0	0	0	Tax_Id=9606 Gene_Symbol=EPPK1 Epiplakin
IPI00011200.5	0	0	0	0	0	0	0	0	0	Tax_Id=9606 Gene_Symbol=CPS1 Isoform 1 of Carbamoyl-phosphate synthase [ammonia], mitochondrial precursor
IPI00011284.1	0	0	0	0	0	0	0	0	0	Tax_Id=9606 Gene_Symbol=PHGDH D-3-phosphoglycerate dehydrogenase
IPI00011285.1	0	0	0	0	0	0	0	0	0	Tax_Id=9606 Gene_Symbol=COMT Isoform Membrane-bound of Catechol O-methyltransferase
IPI00011454.1	0	0	0	0	0	0	0	0	0	Tax_Id=9606 Gene_Symbol=CAPN1 Calpain-1 catalytic subunit
IPI00011916.1	0	0	0	0	0	0	0	0	0	Tax_Id=9606 Gene_Symbol=GANAB Isoform 2 of Neutral alpha-glucosidase AB precursor
IPI00011937.1	0	0	0	0	0	0	0	0	0	Tax_Id=9606 Gene_Symbol=JTV1 Multisynthetase complex auxiliary component p38
IPI00012200.1	0	0	0	0	0	0	0	0	0	Tax_Id=9606 Gene_Symbol=PRDX4 Peroxiredoxin-4
IPI00012442.1	0	0	0	0	0	0	0	0	0	Tax_Id=9606 Gene_Symbol=C11orf48 Conserved hypothetical protein
IPI00012750.3	0	0	0	0	0	0	0	0	0	Tax_Id=9606 Gene_Symbol=G3BP1 Ras GTPase-activating protein-binding protein 1
IPI00013070.2	0	0	0	0	0	0	0	0	0	Tax_Id=9606 Gene_Symbol=RPS25 40S ribosomal protein S25
IPI00013174.2	0	0	0	0	0	0	0	0	0	Tax_Id=9606 Gene_Symbol=HNRPUL1 Isoform 1 of Heterogeneous nuclear ribonucleoprotein U-like protein 1
IPI00013214.1	0	0	0	0	0	0	0	0	0	Tax_Id=9606 Gene_Symbol=TMEM137;RBM14 Isoform 1 of RNA-binding protein 14
IPI00013452.8	0	0	0	0	0	0	0	0	0	Tax_Id=9606 Gene_Symbol=MCM3 DNA replication licensing factor MCM3
IPI00013847.4	0	0	0	0	0	0	0	0	0	Tax_Id=9606 Gene_Symbol=EPRS glutamyl-prolyl tRNA synthetase
IPI00013877.2	0	0	0	0	0	0	0	0	0	Tax_Id=9606 Gene_Symbol=UQCRC1 Ubiquinol-cytochrome-c reductase complex core protein 1, mitochondrial precursor
IPI00013895.1	0	0	0	0	0	0	0	0	0	Tax_Id=9606 Gene_Symbol=HNRPH3 Isoform 1 of Heterogeneous nuclear ribonucleoprotein H3
IPI00014230.1	0	0	0	0	0	0	0	0	0	Tax_Id=9606 Gene_Symbol=S100A11 Protein S100-A11
IPI00014474.1	0	0	0	0	0	0	0	0	0	Tax_Id=9606 Gene_Symbol=C1QBP Complement component 1 Q subcomponent-binding protein, mitochondrial precursor
IPI00014533.1	0	0	0	0	0	0	0	0	0	Tax_Id=9606 Gene_Symbol=AKAP8 A-kinase anchor protein 8
IPI00015526.3	0	0	0	0	0	0	0	0	0	Tax_Id=9606 Gene_Symbol=UBTF Isoform UBF1 of Nucleolar transcription factor 1
IPI00015806.3	0	0	0	0	0	0	0	0	0	Tax_Id=9606 Gene_Symbol=EHMT1 Isoform 1 of Histone-lysine N-methyltransferase, H3 lysine-9 specific 5
IPI00015897.2	0	0	0	0	0	0	0	0	0	Tax_Id=9606 Gene_Symbol=GTF3C3 Isoform 1 of General transcription factor 3C polypeptide 3
IPI00015922.2	0	0	0	0	0	0	0	0	0	Tax_Id=9606 Gene_Symbol=CHORDC1 Cysteine and histidine-rich domain-containing protein 1
IPI00016077.1	0	0	0	0	0	0	0	0	0	Tax_Id=9606 Gene_Symbol=INTS6 Isoform 1 of Integrator complex subunit 6
IPI00016339.4	0	0	0	0	0	0	0	0	0	Tax_Id=9606 Gene_Symbol=GBAS Protein NipSnap2
IPI00016513.5	0	0	0	0	0	0	0	0	0	Tax_Id=9606 Gene_Symbol=RAB5C Ras-related protein Rab-5C
IPI00016542.5	0	0	0	0	0	0	0	0	0	Tax_Id=9606 Gene_Symbol=RAB10 Ras-related protein Rab-10
IPI00016572.1	0	0	0	0	0	0	0	0	0	Tax_Id=9606 Gene_Symbol=WDR76 WD repeat protein 76
IPI00016613.2	0	0	0	0	0	0	0	0	0	Tax_Id=9606 Gene_Symbol=SNRPG Small nuclear ribonucleoprotein G
IPI00016725.1	0	0	0	0	0	0	0	0	0	Tax_Id=9606 Gene_Symbol=CSNK2A1 CSNK2A1 protein
IPI00016786.1	0	0	0	0	0	0	0	0	0	Tax_Id=9606 Gene_Symbol=GTF3C4 General transcription factor 3C polypeptide 4
IPI00017303.1	0	0	0	0	0	0	0	0	0	Tax_Id=9606 Gene_Symbol=CDC42 Isoform 2 of Cell division control protein 42 homolog precursor
IPI00017381.1	0	0	0	0	0	0	0	0	0	Tax_Id=9606 Gene_Symbol=MSH2 DNA mismatch repair protein Msh2
IPI00017469.1	0	0	0	0	0	0	0	0	0	Tax_Id=9606 Gene_Symbol=RFC4 Replication factor C subunit 4
IPI00017510.3	0	0	0	0	0	0	0	0	0	Tax_Id=9606 Gene_Symbol=SPR Sepiapterin reductase
IPI00017726.1	0	0	0	0	0	0	0	0	0	Tax_Id=9606 Gene_Symbol=MT-CO2 Cytochrome c oxidase subunit 2
IPI00017763.4	0	0	0	0	0	0	0	0	0	Tax_Id=9606 Gene_Symbol=HSD17B10 Isoform 1 of 3-hydroxyacyl-CoA dehydrogenase type-2
IPI00017964.1	0	0	0	0	0	0	0	0	0	Tax_Id=9606 Gene_Symbol=NAP1L4 Nucleosome assembly protein 1-like 4
IPI00018140.3	0	0	0	0	0	0	0	0	0	Tax_Id=9606 Gene_Symbol=SNRPD3 Small nuclear ribonucleoprotein Sm D3
IPI00018236.1	0	0	0	0	0	0	0	0	0	Tax_Id=9606 Gene_Symbol=SYNCRIP Isoform 1 of Heterogeneous nuclear ribonucleoprotein Q
IPI00018272.3	0	0	0	0	0	0	0	0	0	Tax_Id=9606 Gene_Symbol=GM2A Ganglioside GM2 activator precursor
IPI00018288.1	0	0	0	0	0	0	0	0	0	Tax_Id=9606 Gene_Symbol=PNPO Pyridoxine-5'-phosphate oxidase
IPI00018349.5	0	0	0	0	0	0	0	0	0	Tax_Id=9606 Gene_Symbol=POLR2C DNA-directed RNA polymerase II subunit RPB3
IPI00018398.4	0	0	0	0	0	0	0	0	0	Tax_Id=9606 Gene_Symbol=MCM4 DNA replication licensing factor MCM4
IPI00018452.1	0	0	0	0	0	0	0	0	0	Tax_Id=9606 Gene_Symbol=PSMC3 26S protease regulatory subunit 6A
IPI00018465.1	0	0	0	0	0	0	0	0	0	Tax_Id=9606 Gene_Symbol=CPNE1 Copine-1
IPI00019385.3	0	0	0	0	0	0	0	0	0	Tax_Id=9606 Gene_Symbol=CCT7 T-complex protein 1 subunit eta
IPI00019407.1	0	0	0	0	0	0	0	0	0	Tax_Id=9606 Gene_Symbol=SSR4 Translocon-associated protein delta subunit precursor
IPI00019472.4	0	0	0	0	0	0	0	0	0	Tax_Id=9606 Gene_Symbol=NSDHL Sterol-4-alpha-carboxylate 3-dehydrogenase, decarboxylating
IPI00020042.2	0	0	0	0	0	0	0	0	0	Tax_Id=9606 Gene_Symbol=SLC1A5 Neutral amino acid transporter B
IPI00020128.2	0	0	0	0	0	0	0	0	0	Tax_Id=9606 Gene_Symbol=PSMC4 Isoform 1 of 26S protease regulatory subunit 6B
IPI00020436.4	0	0	0	0	0	0	0	0	0	Tax_Id=9606 Gene_Symbol=UTP6 U3 small nucleolar RNA-associated protein 6 homolog
IPI00020618.1	0	0	0	0	0	0	0	0	0	Tax_Id=9606 Gene_Symbol=RAB11B Ras-related protein Rab-11B
IPI00020632.4	0	0	0	0	0	0	0	0	0	Tax_Id=9606 Gene_Symbol=HIST1H4G H4 histone family, member L
IPI00021290.5	0	0	0	0	0	0	0	0	0	Tax_Id=9606 Gene_Symbol=ASS1 Argininosuccinate synthase
IPI00021700.3	0	0	0	0	0	0	0	0	0	Tax_Id=9606 Gene_Symbol=ACLY ATP-citrate synthase
IPI00021926.2	0	0	0	0	0	0	0	0	0	Tax_Id=9606 Gene_Symbol=PCNA Proliferating cell nuclear antigen
IPI00022215.1	0	0	0	0	0	0	0	0	0	Tax_Id=9606 Gene_Symbol=PSMC6 26S protease regulatory subunit S10B
IPI00022613.4	0	0	0	0	0	0	0	0	0	Tax_Id=9606 Gene_Symbol=ADNP Activity-dependent neuroprotector
IPI00022744.5	0	0	0	0	0	0	0	0	0	Tax_Id=9606 Gene_Symbol=NOL14 Isoform 1 of Nucleolar protein 14
IPI00022793.4	0	0	0	0	0	0	0	0	0	Tax_Id=9606 Gene_Symbol=CSE1L Isoform 1 of Exportin-2
IPI00023078.2	0	0	0	0	0	0	0	0	0	Tax_Id=9606 Gene_Symbol=HADHB Trifunctional enzyme beta subunit, mitochondrial precursor
IPI00023728.1	0	0	0	0	0	0	0	0	0	Tax_Id=9606 Gene_Symbol=C1orf68 Uncharacterized protein C1orf68
IPI00023860.1	0	0	0	0	0	0	0	0	0	Tax_Id=9606 Gene_Symbol=GGH Gamma-glutamyl hydrolase precursor
IPI00023972.5	0	0	0	0	0	0	0	0	0	Tax_Id=9606 Gene_Symbol=NAP1L1 Nucleosome assembly protein 1-like 1
IPI00024067.4	0	0	0	0	0	0	0	0	0	Tax_Id=9606 Gene_Symbol=DDX47;APOLD1 Probable ATP-dependent RNA helicase DDX47
IPI00024364.2	0	0	0	0	0	0	0	0	0	Tax_Id=9606 Gene_Symbol=CLTC Isoform 1 of Clathrin heavy chain 1
IPI00024567.4	0	0	0	0	0	0	0	0	0	Tax_Id=9606 Gene_Symbol=TNPO1 transportin 1 isoform 1
IPI00024919.3	0	0	0	0	0	0	0	0	0	Tax_Id=9606 Gene_Symbol=GLTSCR2 Glioma tumor suppressor candidate region gene 2 protein
IPI00025158.1	0	0	0	0	0	0	0	0	0	Tax_Id=9606 Gene_Symbol=PRDX3 Thioredoxin-dependent peroxide reductase, mitochondrial precursor
IPI00025252.1	0	0	0	0	0	0	0	0	0	Tax_Id=9606 Gene_Symbol=STAG1 Cohesin subunit SA-1
IPI00025491.1	0	0	0	0	0	0	0	0	0	Tax_Id=9606 Gene_Symbol=PDIA3 Protein disulfide-isomerase A3 precursor
IPI00026089.3	0	0	0	0	0	0	0	0	0	Tax_Id=9606 Gene_Symbol=EIF4A1 Eukaryotic initiation factor 4A-I
IPI00026256.2	0	0	0	0	0	0	0	0	0	Tax_Id=9606 Gene_Symbol=SF3B1 Splicing factor 3B subunit 1
IPI00026276.2	0	0	0	0	0	0	0	0	0	Tax_Id=9606 Gene_Symbol=FLG Filaggrin
IPI00026314.1	0	0	0	0	0	0	0	0	0	Tax_Id=9606 Gene_Symbol=ZNF593 Zinc finger protein 593
IPI00026625.1	0	0	0	0	0	0	0	0	0	Tax_Id=9606 Gene_Symbol=GSN Isoform 1 of Gelsolin precursor
IPI00026781.2	0	0	0	0	0	0	0	0	0	Tax_Id=9606 Gene_Symbol=NUP155 Isoform 1 of Nuclear pore complex protein Nup155
IPI00027350.3	0	0	0	0	0	0	0	0	0	Tax_Id=9606 Gene_Symbol=FASN Fatty acid synthase
IPI00027423.3	0	0	0	0	0	0	0	0	0	Tax_Id=9606 Gene_Symbol=PRDX2 Peroxiredoxin-2
IPI00027444.1	0	0	0	0	0	0	0	0	0	Tax_Id=9606 Gene_Symbol=PPP1CA protein phosphatase 1, catalytic subunit, alpha isoform 3
IPI00027462.1	0	0	0	0	0	0	0	0	0	Tax_Id=9606 Gene_Symbol=SERPINB1 Leukocyte elastase inhibitor
IPI00027626.3	0	0	0	0	0	0	0	0	0	Tax_Id=9606 Gene_Symbol=S100A9 Protein S100-A9
IPI00027988.1	0	0	0	0	0	0	0	0	0	Tax_Id=9606 Gene_Symbol=CCT6A T-complex protein 1 subunit zeta
IPI00028004.2	0	0	0	0	0	0	0	0	0	Tax_Id=9606 Gene_Symbol=CTCF Transcriptional repressor CTCF
IPI00028005.1	0	0	0	0	0	0	0	0	0	Tax_Id=9606 Gene_Symbol=PSMB3 Proteasome subunit beta type 3
IPI00028109.1	0	0	0	0	0	0	0	0	0	Tax_Id=9606 Gene_Symbol=NUP107 Nuclear pore complex protein Nup107
IPI00028635.4	0	0	0	0	0	0	0	0	0	Tax_Id=9606 Gene_Symbol=HDPY-30 Dpy-30-like protein
IPI00029079.5	0	0	0	0	0	0	0	0	0	Tax_Id=9606 Gene_Symbol=RPN2 Ribophorin II
IPI00029081.3	0	0	0	0	0	0	0	0	0	Tax_Id=9606 Gene_Symbol=GMPS GMP synthase
IPI00029513.1	0	0	0	0	0	0	0	0	0	Tax_Id=9606 Gene_Symbol=LIG3 ligase III, DNA, ATP-dependent isoform alpha precursor
IPI00029623.1	0	0	0	0	0	0	0	0	0	Tax_Id=9606 Gene_Symbol=NOL10 Isoform 1 of Nucleolar protein 10
IPI00029764.1	0	0	0	0	0	0	0	0	0	Tax_Id=9606 Gene_Symbol=PSMA6 Proteasome subunit alpha type 6
IPI00029822.3	0	0	0	0	0	0	0	0	0	Tax_Id=9606 Gene_Symbol=SF3A3 Splicing factor 3A subunit 3
IPI00030275.5	0	0	0	0	0	0	0	0	0	Tax_Id=9606 Gene_Symbol=SMARCA4 SMARCA4 isoform 2
IPI00030702.1	0	0	0	0	0	0	0	0	0	Tax_Id=9606 Gene_Symbol=TRAP1 Heat shock protein 75 kDa, mitochondrial precursor
IPI00031420.3	0	0	0	0	0	0	0	0	0	Tax_Id=9606 Gene_Symbol=IDH3A Isoform 1 of Isocitrate dehydrogenase [NAD] subunit alpha, mitochondrial precursor
IPI00031514.1	0	0	0	0	0	0	0	0	0	Tax_Id=9606 Gene_Symbol=UGDH UDP-glucose 6-dehydrogenase
IPI00031517.1	0	0	0	0	0	0	0	0	0	Tax_Id=9606 Gene_Symbol=RFC5 Replication factor C subunit 5
IPI00031522.2	0	0	0	0	0	0	0	0	0	Tax_Id=9606 Gene_Symbol=MCM6 DNA replication licensing factor MCM6
IPI00031549.5	0	0	0	0	0	0	0	0	0	Tax_Id=9606 Gene_Symbol=HADHA Trifunctional enzyme subunit alpha, mitochondrial precursor
IPI00031564.1	0	0	0	0	0	0	0	0	0	Tax_Id=9606 Gene_Symbol=DSC3 Isoform 3A of Desmocollin-3 precursor
IPI00031697.1	0	0	0	0	0	0	0	0	0	Tax_Id=9606 Gene_Symbol=C7orf24 Uncharacterized protein C7orf24
IPI00032003.1	0	0	0	0	0	0	0	0	0	Tax_Id=9606 Gene_Symbol=TMEM109 Transmembrane protein 109 precursor
IPI00032313.1	0	0	0	0	0	0	0	0	0	Tax_Id=9606 Gene_Symbol=EMD Emerin
IPI00032406.1	0	0	0	0	0	0	0	0	0	Tax_Id=9606 Gene_Symbol=S100A4 Protein S100-A4
IPI00033153.1	0	0	0	0	0	0	0	0	0	Tax_Id=9606 Gene_Symbol=DNAJA2 DnaJ homolog subfamily A member 2
IPI00033561.3	0	0	0	0	0	0	0	0	0	Tax_Id=9606 Gene_Symbol=NXF1 Nuclear RNA export factor 1
IPI00041325.1	0	0	0	0	0	0	0	0	0	Tax_Id=9606 Gene_Symbol=RNPS1 Isoform 1 of RNA-binding protein with serine-rich domain 1
IPI00062120.1	0	0	0	0	0	0	0	0	0	Tax_Id=9606 Gene_Symbol=NOLA2 H/ACA ribonucleoprotein complex subunit 2
IPI00063130.2	0	0	0	0	0	0	0	0	0	Tax_Id=9606 Gene_Symbol=S100A16 Protein S100-A16
IPI00102281.3	0	0	0	0	0	0	0	0	0	Tax_Id=9606 Gene_Symbol=UNQ501 MBC3205
IPI00102752.2	0	0	0	0	0	0	0	0	0	Tax_Id=9606 Gene_Symbol=SASP Retroviral-like aspartic protease 1 precursor
IPI00103994.4	0	0	0	0	0	0	0	0	0	Tax_Id=9606 Gene_Symbol=RBM15 Isoform 1 of Putative RNA-binding protein 15
IPI00104907.3	0	0	0	0	0	0	0	0	0	Tax_Id=9606 Gene_Symbol=LARS Leucyl-tRNA synthetase, cytoplasmic
IPI00107113.3	0	0	0	0	0	0	0	0	0	Tax_Id=9606 Gene_Symbol=C14orf106 Isoform 1 of Uncharacterized potential DNA-binding protein C14orf106
IPI00140420.4	0	0	0	0	0	0	0	0	0	Tax_Id=9606 Gene_Symbol=UTP14A Isoform 1 of U3 small nucleolar RNA-associated protein 14 homolog A
IPI00146935.4	0	0	0	0	0	0	0	0	0	Tax_Id=9606 Gene_Symbol=SND1 Staphylococcal nuclease domain-containing protein 1
IPI00152708.3	0	0	0	0	0	0	0	0	0	Tax_Id=9606 Gene_Symbol=DNM1L Isoform 1 of Dynamin-1-like protein
IPI00152875.3	0	0	0	0	0	0	0	0	0	Tax_Id=9606 Gene_Symbol=UTP15 U3 small nucleolar RNA-associated protein 15 homolog
IPI00152890.1	0	0	0	0	0	0	0	0	0	Tax_Id=9606 Gene_Symbol=ZNF384 Isoform 1 of Zinc finger protein 384
IPI00156032.6	0	0	0	0	0	0	0	0	0	Tax_Id=9606 Gene_Symbol=NOL6 Isoform 1 of Nucleolar protein 6
IPI00156793.5	0	0	0	0	0	0	0	0	0	Tax_Id=9606 Gene_Symbol=KRR1 KRR1 small subunit processome component homolog
IPI00156829.1	0	0	0	0	0	0	0	0	0	Tax_Id=9606 Gene_Symbol=XPC DNA-repair protein complementing XP-C cells
IPI00166200.3	0	0	0	0	0	0	0	0	0	Tax_Id=9606 Gene_Symbol=SPRR1A small proline-rich protein 1A
IPI00166555.3	0	0	0	0	0	0	0	0	0	Tax_Id=9606 Gene_Symbol=GSDM1 Gasdermin
IPI00166784.2	0	0	0	0	0	0	0	0	0	Tax_Id=9606 Gene_Symbol=RBM26 Isoform 1 of RNA-binding protein 26
IPI00169276.1	0	0	0	0	0	0	0	0	0	Tax_Id=9606 Gene_Symbol=NSMCE2 E3 SUMO-protein ligase NSE2
IPI00169283.1	0	0	0	0	0	0	0	0	0	Tax_Id=9606 Gene_Symbol=- Trypsinogen C
IPI00169383.3	0	0	0	0	0	0	0	0	0	Tax_Id=9606 Gene_Symbol=MOSPD2 Isoform 1 of Motile sperm domain-containing protein 2
IPI00171626.3	0	0	0	0	0	0	0	0	0	Tax_Id=9606 Gene_Symbol=PGK1 Phosphoglycerate kinase 1
IPI00171798.1	0	0	0	0	0	0	0	0	0	Tax_Id=9606 Gene_Symbol=AYTL2 1-acylglycerophosphocholine O-acyltransferase 1
IPI00181231.9	0	0	0	0	0	0	0	0	0	Tax_Id=9606 Gene_Symbol=MTA2 Metastasis-associated protein MTA2
IPI00181617.4	0	0	0	0	0	0	0	0	0	Tax_Id=9606 Gene_Symbol=PTCD3 79 kDa protein
IPI00183642.2	0	0	0	0	0	0	0	0	0	Tax_Id=9606 Gene_Symbol=RBM34 RNA-binding protein 34
IPI00183968.4	0	0	0	0	0	0	0	0	0	Tax_Id=9606 Gene_Symbol=SUHW3 Suppressor of hairy wing homolog 3
IPI00184330.5	0	0	0	0	0	0	0	0	0	Tax_Id=9606 Gene_Symbol=TPM3 tropomyosin 3 isoform 1
IPI00215928.4	0	0	0	0	0	0	0	0	0	Tax_Id=9606 Gene_Symbol=MCM2 DNA replication licensing factor MCM2
IPI00216057.5	0	0	0	0	0	0	0	0	0	Tax_Id=9606 Gene_Symbol=CETN2 Centrin-2
IPI00216153.7	0	0	0	0	0	0	0	0	0	Tax_Id=9606 Gene_Symbol=SORD Sorbitol dehydrogenase
IPI00216230.3	0	0	0	0	0	0	0	0	0	Tax_Id=9606 Gene_Symbol=RPS15 40S ribosomal protein S15
IPI00216691.5	0	0	0	0	0	0	0	0	0	Tax_Id=9606 Gene_Symbol=TMPO Lamina-associated polypeptide 2 isoform alpha
IPI00216999.2	0	0	0	0	0	0	0	0	0	Tax_Id=9606 Gene_Symbol=PFN1 Profilin-1
IPI00217223.1	0	0	0	0	0	0	0	0	0	Tax_Id=9606 Gene_Symbol=C14orf21 Uncharacterized protein C14orf21
IPI00217540.7	0	0	0	0	0	0	0	0	0	Tax_Id=9606 Gene_Symbol=PAICS Multifunctional protein ADE2
IPI00217541.2	0	0	0	0	0	0	0	0	0	Tax_Id=9606 Gene_Symbol=AOF2 Isoform 2 of Lysine-specific histone demethylase 1
IPI00218095.1	0	0	0	0	0	0	0	0	0	Tax_Id=9606 Gene_Symbol=DDX51 ATP-dependent RNA helicase DDX51
IPI00218343.4	0	0	0	0	0	0	0	0	0	Tax_Id=9606 Gene_Symbol=BIRC5 Isoform 2 of Baculoviral IAP repeat-containing protein 5
IPI00218754.1	0	0	0	0	0	0	0	0	0	Tax_Id=9606 Gene_Symbol=TUBA1C Tubulin alpha-1C chain
IPI00218895.6	0	0	0	0	0	0	0	0	0	Tax_Id=9606 Gene_Symbol=TOP2A Isoform 4 of DNA topoisomerase 2-alpha
IPI00219005.3	0	0	0	0	0	0	0	0	0	Tax_Id=9606 Gene_Symbol=POLR2G DNA-directed RNA polymerase II subunit RPB7
IPI00219078.5	0	0	0	0	0	0	0	0	0	Tax_Id=9606 Gene_Symbol=FKBP4 FK506-binding protein 4
IPI00219217.3	0	0	0	0	0	0	0	0	0	Tax_Id=9606 Gene_Symbol=ATP2A2 Isoform SERCA2B of Sarcoplasmic/endoplasmic reticulum calcium ATPase 2
IPI00219219.3	0	0	0	0	0	0	0	0	0	Tax_Id=9606 Gene_Symbol=LDHB L-lactate dehydrogenase B chain
IPI00219221.3	0	0	0	0	0	0	0	0	0	Tax_Id=9606 Gene_Symbol=LGALS1 Galectin-1
IPI00219365.3	0	0	0	0	0	0	0	0	0	Tax_Id=9606 Gene_Symbol=LGALS7;LOC732032;LOC653499;LOC728910 Galectin-7
IPI00219575.5	0	0	0	0	0	0	0	0	0	Tax_Id=9606 Gene_Symbol=MSN Moesin
IPI00219691.2	0	0	0	0	0	0	0	0	0	Tax_Id=9606 Gene_Symbol=BLMH Bleomycin hydrolase
IPI00219757.13	0	0	0	0	0	0	0	0	0	Tax_Id=9606 Gene_Symbol=KLF13 Krueppel-like factor 13
IPI00220300.5	0	0	0	0	0	0	0	0	0	Tax_Id=9606 Gene_Symbol=GSTP1 Glutathione S-transferase P
IPI00220301.5	0	0	0	0	0	0	0	0	0	Tax_Id=9606 Gene_Symbol=ATP5J2 Isoform 1 of ATP synthase f chain, mitochondrial
IPI00220344.7	0	0	0	0	0	0	0	0	0	Tax_Id=9606 Gene_Symbol=PRDX6 Peroxiredoxin-6
IPI00220362.5	0	0	0	0	0	0	0	0	0	Tax_Id=9606 Gene_Symbol=RPL36A;LOC729362 60S ribosomal protein L36a
IPI00220739.3	0	0	0	0	0	0	0	0	0	Tax_Id=9606 Gene_Symbol=HSPE1 10 kDa heat shock protein, mitochondrial
IPI00220766.5	0	0	0	0	0	0	0	0	0	Tax_Id=9606 Gene_Symbol=PGRMC1 Membrane-associated progesterone receptor component 1
IPI00220834.8	0	0	0	0	0	0	0	0	0	Tax_Id=9606 Gene_Symbol=GLO1 Lactoylglutathione lyase
IPI00221088.5	0	0	0	0	0	0	0	0	0	Tax_Id=9606 Gene_Symbol=XRCC5 ATP-dependent DNA helicase 2 subunit 2
IPI00221089.5	0	0	0	0	0	0	0	0	0	Tax_Id=9606 Gene_Symbol=RPS9 40S ribosomal protein S9
IPI00221092.8	0	0	0	0	0	0	0	0	0	Tax_Id=9606 Gene_Symbol=RPS13 40S ribosomal protein S13
IPI00221106.5	0	0	0	0	0	0	0	0	0	Tax_Id=9606 Gene_Symbol=RPS16 40S ribosomal protein S16
IPI00221235.3	0	0	0	0	0	0	0	0	0	Tax_Id=9606 Gene_Symbol=SF3B2 splicing factor 3B subunit 2
IPI00221325.3	0	0	0	0	0	0	0	0	0	Tax_Id=9606 Gene_Symbol=NUP160 nucleoporin 160kDa
IPI00239815.9	0	0	0	0	0	0	0	0	0	Tax_Id=9606 Gene_Symbol=RANBP2 E3 SUMO-protein ligase RanBP2
IPI00246975.8	0	0	0	0	0	0	0	0	0	Tax_Id=9606 Gene_Symbol=CIRH1A Isoform 1 of Cirhin
IPI00255316.5	0	0	0	0	0	0	0	0	0	Tax_Id=9606 Gene_Symbol=GSTM3 Glutathione S-transferase Mu 3
IPI00289499.3	0	0	0	0	0	0	0	0	0	Tax_Id=9606 Gene_Symbol=HIST1H2AD Histone H2A type 1-D
IPI00290077.1	0	0	0	0	0	0	0	0	0	Tax_Id=9606 Gene_Symbol=ATIC Bifunctional purine biosynthesis protein PURH
IPI00290078.5	0	0	0	0	0	0	0	0	0	Tax_Id=9606 Gene_Symbol=KRT15 Keratin, type I cytoskeletal 15
IPI00290142.5	0	0	0	0	0	0	0	0	0	Tax_Id=9606 Gene_Symbol=KRT4 keratin 4
IPI00290566.1	0	0	0	0	0	0	0	0	0	Tax_Id=9606 Gene_Symbol=CTPS CTP synthase 1
IPI00291006.1	0	0	0	0	0	0	0	0	0	Tax_Id=9606 Gene_Symbol=TCP1 T-complex protein 1 subunit alpha
IPI00291200.2	0	0	0	0	0	0	0	0	0	Tax_Id=9606 Gene_Symbol=MDH2 Malate dehydrogenase, mitochondrial precursor
IPI00291922.2	0	0	0	0	0	0	0	0	0	Tax_Id=9606 Gene_Symbol=NUP133 Nuclear pore complex protein Nup133
IPI00291939.1	0	0	0	0	0	0	0	0	0	Tax_Id=9606 Gene_Symbol=PSMA5 Proteasome subunit alpha type 5
IPI00292975.4	0	0	0	0	0	0	0	0	0	Tax_Id=9606 Gene_Symbol=SMC1A Structural maintenance of chromosomes protein 1A
IPI00293088.4	0	0	0	0	0	0	0	0	0	Tax_Id=9606 Gene_Symbol=RBM27 RNA-binding protein 27
IPI00293276.10	0	0	0	0	0	0	0	0	0	Tax_Id=9606 Gene_Symbol=GAA 106 kDa protein
IPI00293434.2	0	0	0	0	0	0	0	0	0	Tax_Id=9606 Gene_Symbol=MIF Macrophage migration inhibitory factor
IPI00293655.3	0	0	0	0	0	0	0	0	0	Tax_Id=9606 Gene_Symbol=SRP14 Signal recognition particle 14 kDa protein
IPI00293845.4	0	0	0	0	0	0	0	0	0	Tax_Id=9606 Gene_Symbol=DDX1 ATP-dependent RNA helicase DDX1
IPI00294610.3	0	0	0	0	0	0	0	0	0	Tax_Id=9606 Gene_Symbol=RIF1 275 kDa protein
IPI00295098.3	0	0	0	0	0	0	0	0	0	Tax_Id=9606 Gene_Symbol=DNAJA3 Isoform 1 of DnaJ homolog subfamily A member 3, mitochondrial precursor
IPI00295851.4	0	0	0	0	0	0	0	0	0	Tax_Id=9606 Gene_Symbol=SRPRB Signal recognition particle receptor subunit beta
IPI00297900.4	0	0	0	0	0	0	0	0	0	Tax_Id=9606 Gene_Symbol=COPB1 Coatomer subunit beta
IPI00297982.7	0	0	0	0	0	0	0	0	0	Tax_Id=9606 Gene_Symbol=DDX10 Probable ATP-dependent RNA helicase DDX10
IPI00298308.6	0	0	0	0	0	0	0	0	0	Tax_Id=9606 Gene_Symbol=EIF2S3 Eukaryotic translation initiation factor 2 subunit 3
IPI00298520.3	0	0	0	0	0	0	0	0	0	Tax_Id=9606 Gene_Symbol=ALDH1L2 Aldehyde dehydrogenase family 1 member L2
IPI00299024.9	0	0	0	0	0	0	0	0	0	Tax_Id=9606 Gene_Symbol=ARCN1 Hypothetical protein DKFZp686M09245
IPI00299084.1	0	0	0	0	0	0	0	0	0	Tax_Id=9606 Gene_Symbol=BASP1 Brain acid soluble protein 1
IPI00299145.9	0	0	0	0	0	0	0	0	0	Tax_Id=9606 Gene_Symbol=TMEM33 Transmembrane protein 33
IPI00299571.5	0	0	0	0	0	0	0	0	0	Tax_Id=9606 Gene_Symbol=KRT6C Keratin, type II cytoskeletal 6E
IPI00299904.3	0	0	0	0	0	0	0	0	0	Tax_Id=9606 Gene_Symbol=PDIA6 Isoform 2 of Protein disulfide-isomerase A6 precursor
IPI00300078.6	0	0	0	0	0	0	0	0	0	Tax_Id=9606 Gene_Symbol=MCM7 Isoform 1 of DNA replication licensing factor MCM7
IPI00300371.5	0	0	0	0	0	0	0	0	0	Tax_Id=9606 Gene_Symbol=PWP2 Periodic tryptophan protein 2 homolog
IPI00301021.3	0	0	0	0	0	0	0	0	0	Tax_Id=9606 Gene_Symbol=SF3B3 Isoform 1 of Splicing factor 3B subunit 3
IPI00301280.2	0	0	0	0	0	0	0	0	0	Tax_Id=9606 Gene_Symbol=SSR1 Isoform 1 of Translocon-associated protein subunit alpha precursor
IPI00302925.3	0	0	0	0	0	0	0	0	0	Tax_Id=9606 Gene_Symbol=TMEM43 Transmembrane protein 43
IPI00302927.6	0	0	0	0	0	0	0	0	0	Tax_Id=9606 Gene_Symbol=CCT8 Chaperonin containing TCP1, subunit 8 (Theta) variant
IPI00304187.8	0	0	0	0	0	0	0	0	0	Tax_Id=9606 Gene_Symbol=CCT4 T-complex protein 1 subunit delta
IPI00304435.3	0	0	0	0	0	0	0	0	0	Tax_Id=9606 Gene_Symbol=RBM28 RNA-binding protein 28
IPI00304932.2	0	0	0	0	0	0	0	0	0	Tax_Id=9606 Gene_Symbol=NIPSNAP1 Protein NipSnap1
IPI00305622.4	0	0	0	0	0	0	0	0	0	Tax_Id=9606 Gene_Symbol=KIAA0409 Cerebral protein 1
IPI00306382.1	0	0	0	0	0	0	0	0	0	Tax_Id=9606 Gene_Symbol=TGM1 Protein-glutamine gamma-glutamyltransferase K
IPI00306516.1	0	0	0	0	0	0	0	0	0	Tax_Id=9606 Gene_Symbol=SCAMP3 Isoform 1 of Secretory carrier-associated membrane protein 3
IPI00306642.2	0	0	0	0	0	0	0	0	0	Tax_Id=9606 Gene_Symbol=TIMM44 Import inner membrane translocase subunit TIM44, mitochondrial precursor
IPI00306723.3	0	0	0	0	0	0	0	0	0	Tax_Id=9606 Gene_Symbol=WDSOF1 CDNA FLJ90244 fis, clone NT2RM2001738, weakly similar to SOF1 PROTEIN
IPI00307162.2	0	0	0	0	0	0	0	0	0	Tax_Id=9606 Gene_Symbol=CEBPZ CCAAT/enhancer-binding protein zeta
IPI00328170.9	0	0	0	0	0	0	0	0	0	Tax_Id=9606 Gene_Symbol=VCL Isoform 2 of Vinculin
IPI00328415.11	0	0	0	0	0	0	0	0	0	Tax_Id=9606 Gene_Symbol=GCS1 Mannosyl-oligosaccharide glucosidase
IPI00328847.5	0	0	0	0	0	0	0	0	0	Tax_Id=9606 Gene_Symbol=CYB5R3 Isoform 1 of NADH-cytochrome b5 reductase 3
IPI00329650.1	0	0	0	0	0	0	0	0	0	Tax_Id=9606 Gene_Symbol=NAT11 Isoform 1 of N-acetyltransferase 11
IPI00329745.4	0	0	0	0	0	0	0	0	0	Tax_Id=9606 Gene_Symbol=NUP35 Nucleoporin NUP53
IPI00329801.12	0	0	0	0	0	0	0	0	0	Tax_Id=9606 Gene_Symbol=LRPPRC CDNA FLJ43793 fis, clone TESTI4000014, highly similar to 130 kDa leucine-rich protein
IPI00333010.7	0	0	0	0	0	0	0	0	0	Tax_Id=9606 Gene_Symbol=ANXA5 Annexin A5
IPI00334190.4	0	0	0	0	0	0	0	0	0	Tax_Id=9606 Gene_Symbol=CHERP calcium homeostasis endoplasmic reticulum protein
IPI00334775.6	0	0	0	0	0	0	0	0	0	Tax_Id=9606 Gene_Symbol=STOML2 Stomatin-like protein 2
IPI00335449.3	0	0	0	0	0	0	0	0	0	Tax_Id=9606 Gene_Symbol=HSP90AB1 85 kDa protein
IPI00337397.1	0	0	0	0	0	0	0	0	0	Tax_Id=9606 Gene_Symbol=PPP2R1B beta isoform of regulatory subunit A, protein phosphatase 2 isoform b
IPI00339269.1	0	0	0	0	0	0	0	0	0	Tax_Id=9606 Gene_Symbol=NUP98 Isoform 5 of Nuclear pore complex protein Nup98-Nup96 precursor
IPI00374657.2	0	0	0	0	0	0	0	0	0	Tax_Id=9606 Gene_Symbol=HSPA6 Heat shock 70 kDa protein 6
IPI00375370.1	0	0	0	0	0	0	0	0	0	Tax_Id=9606 Gene_Symbol=VAPA vesicle-associated membrane protein-associated protein A isoform 1
IPI00376005.2	0	0	0	0	0	0	0	0	0	Tax_Id=9606 Gene_Symbol=SEC13 SEC13-related protein
IPI00376394.3	0	0	0	0	0	0	0	0	0	Tax_Id=9606 Gene_Symbol=EIF5A Isoform 2 of Eukaryotic translation initiation factor 5A-1
IPI00376429.3	0	0	0	0	0	0	0	0	0	Tax_Id=9606 Gene_Symbol=QSOX2 78 kDa protein
IPI00376787.4	0	0	0	0	0	0	0	0	0	Tax_Id=9606 Gene_Symbol=LOC391370 similar to ribosomal protein S12
IPI00382470.3	0	0	0	0	0	0	0	0	0	Tax_Id=9606 Gene_Symbol=EZH2 enhancer of zeste 2 isoform a
IPI00382606.1	0	0	0	0	0	0	0	0	0	Tax_Id=9606 Gene_Symbol=HSP90AA1 Heat shock protein HSP 90-alpha 2
IPI00383410.2	0	0	0	0	0	0	0	0	0	Tax_Id=9606 Gene_Symbol=F7 Factor VII active site mutant immunoconjugate
IPI00384176.1	0	0	0	0	0	0	0	0	0	Tax_Id=9606 Gene_Symbol=TBL3 transducin beta-like 3
IPI00384456.4	0	0	0	0	0	0	0	0	0	Tax_Id=9606 Gene_Symbol=PBRM1 Isoform 1 of Protein polybromo-1
IPI00384560.1	0	0	0	0	0	0	0	0	0	Tax_Id=9606 Gene_Symbol=MSH6 Isoform GTBP-N of DNA mismatch repair protein MSH6
IPI00394668.1	0	0	0	0	0	0	0	0	0	Tax_Id=9606 Gene_Symbol=LOR Loricrin
IPI00397376.1	0	0	0	0	0	0	0	0	0	Tax_Id=9606 Gene_Symbol=ADAR Isoform 4 of Double-stranded RNA-specific adenosine deaminase
IPI00397904.6	0	0	0	0	0	0	0	0	0	Tax_Id=9606 Gene_Symbol=ZC3H14 nuclear protein UKp68 isoform 1
IPI00398010.4	0	0	0	0	0	0	0	0	0	Tax_Id=9606 Gene_Symbol=NUP93 Nuclear pore complex protein Nup93
IPI00410717.2	0	0	0	0	0	0	0	0	0	Tax_Id=9606 Gene_Symbol=LOC389217 similar to Protein SET
IPI00412441.4	0	0	0	0	0	0	0	0	0	Tax_Id=9606 Gene_Symbol=POGZ Isoform 1 of Pogo transposable element with ZNF domain
IPI00413451.1	0	0	0	0	0	0	0	0	0	Tax_Id=9606 Gene_Symbol=WAPAL Isoform 3 of Wings apart-like protein homolog
IPI00414482.2	0	0	0	0	0	0	0	0	0	Tax_Id=9606 Gene_Symbol=SERPINB6 Hypothetical protein DKFZp686I04222
IPI00414723.2	0	0	0	0	0	0	0	0	0	Tax_Id=9606 Gene_Symbol=GTF3C1 Hypothetical protein DKFZp686O0870
IPI00418169.3	0	0	0	0	0	0	0	0	0	Tax_Id=9606 Gene_Symbol=hCG_1983058 hypothetical protein LOC644820
IPI00419465.1	0	0	0	0	0	0	0	0	0	Tax_Id=9606 Gene_Symbol=ANXA2 annexin A2 isoform 1
IPI00419585.9	0	0	0	0	0	0	0	0	0	Tax_Id=9606 Gene_Symbol=POLR2J MGC13098 protein (Fragment)
IPI00440502.3	0	0	0	0	0	0	0	0	0	Tax_Id=9606 Gene_Symbol=PPIAL3;PPIA;LOC654188 Peptidyl-prolyl cis-trans isomerase A
IPI00446765.2	0	0	0	0	0	0	0	0	0	Tax_Id=9606 Gene_Symbol=BRD2 Isoform 2 of Bromodomain-containing protein 2
IPI00455210.1	0	0	0	0	0	0	0	0	0	Tax_Id=9606 Gene_Symbol=INTS4 Isoform 1 of Integrator complex subunit 4
IPI00455757.2	0	0	0	0	0	0	0	0	0	Tax_Id=9606 Gene_Symbol=CHD4 Isoform 2 of Chromodomain helicase-DNA-binding protein 4
IPI00465028.7	0	0	0	0	0	0	0	0	0	Tax_Id=9606 Gene_Symbol=hCG_1983332 Similar to 60S ribosomal protein L35
IPI00465179.2	0	0	0	0	0	0	0	0	0	Tax_Id=9606 Gene_Symbol=TPI1 Triosephosphate isomerase 1 variant
IPI00465248.5	0	0	0	0	0	0	0	0	0	Tax_Id=9606 Gene_Symbol=PFKM CDNA FLJ44241 fis, clone THYMU3008436, highly similar to 6- phosphofructokinase, muscle type
IPI00465260.4	0	0	0	0	0	0	0	0	0	Tax_Id=9606 Gene_Symbol=ENO1 Isoform alpha-enolase of Alpha-enolase
IPI00465290.3	0	0	0	0	0	0	0	0	0	Tax_Id=9606 Gene_Symbol=GARS Glycyl-tRNA synthetase
IPI00470610.3	0	0	0	0	0	0	0	0	0	Tax_Id=9606 Gene_Symbol=DNAJC11 Isoform 1 of DnaJ homolog subfamily C member 11
IPI00470883.2	0	0	0	0	0	0	0	0	0	Tax_Id=9606 Gene_Symbol=PYCR2 Pyrroline-5-carboxylate reductase 2
IPI00472082.2	0	0	0	0	0	0	0	0	0	Tax_Id=9606 Gene_Symbol=STAG2 stromal antigen 2 isoform a
IPI00472675.2	0	0	0	0	0	0	0	0	0	Tax_Id=9606 Gene_Symbol=SERPINB5 42 kDa protein
IPI00477040.1	0	0	0	0	0	0	0	0	0	Tax_Id=9606 Gene_Symbol=NUP205 228 kDa protein
IPI00477279.3	0	0	0	0	0	0	0	0	0	Tax_Id=9606 Gene_Symbol=NUP188 nucleoporin 188kDa
IPI00477531.2	0	0	0	0	0	0	0	0	0	Tax_Id=9606 Gene_Symbol=LOC652036;LOC646875 similar to 60S ribosomal protein L12
IPI00478002.1	0	0	0	0	0	0	0	0	0	Tax_Id=9606 Gene_Symbol=DYNC1H1 532 kDa protein
IPI00478410.2	0	0	0	0	0	0	0	0	0	Tax_Id=9606 Gene_Symbol=- 31 kDa protein
IPI00478835.1	0	0	0	0	0	0	0	0	0	Tax_Id=9606 Gene_Symbol=ATP5C1 Isoform Liver of ATP synthase gamma chain, mitochondrial precursor
IPI00479315.2	0	0	0	0	0	0	0	0	0	Tax_Id=9606 Gene_Symbol=HAL Histidine ammonia-lyase
IPI00479877.4	0	0	0	0	0	0	0	0	0	Tax_Id=9606 Gene_Symbol=- 31 kDa protein
IPI00480142.1	0	0	0	0	0	0	0	0	0	Tax_Id=9606 Gene_Symbol=ALDH9A1 aldehyde dehydrogenase 9A1
IPI00549664.4	0	0	0	0	0	0	0	0	0	Tax_Id=9606 Gene_Symbol=CUL4B Isoform 2 of Cullin-4B
IPI00549725.6	0	0	0	0	0	0	0	0	0	Tax_Id=9606 Gene_Symbol=TEX10 Testis-expressed sequence 10 protein
IPI00553185.2	0	0	0	0	0	0	0	0	0	Tax_Id=9606 Gene_Symbol=PGAM1;hCG_2015269;hCG_2015138 Phosphoglycerate mutase 1
IPI00554436.2	0	0	0	0	0	0	0	0	0	Tax_Id=9606 Gene_Symbol=CCT3 T-complex protein 1 subunit gamma
IPI00555956.2	0	0	0	0	0	0	0	0	0	Tax_Id=9606 Gene_Symbol=SFRS14 121 kDa protein
IPI00604590.3	0	0	0	0	0	0	0	0	0	Tax_Id=9606 Gene_Symbol=PSMB4 Proteasome subunit beta type 4 precursor
IPI00604620.3	0	0	0	0	0	0	0	0	0	Tax_Id=9606 Gene_Symbol=NME2;NME1 NME1-NME2 protein
IPI00604707.4	0	0	0	0	0	0	0	0	0	Tax_Id=9606 Gene_Symbol=NCL Isoform 1 of Nucleolin
IPI00607708.3	0	0	0	0	0	0	0	0	0	Tax_Id=9606 Gene_Symbol=DLAT Dihydrolipoamide S-acetyltransferase (E2 component of pyruvate dehydrogenase complex) variant
IPI00639887.2	0	0	0	0	0	0	0	0	0	Tax_Id=9606 Gene_Symbol=LDHA Isoform 2 of L-lactate dehydrogenase A chain
IPI00641950.3	0	0	0	0	0	0	0	0	0	Tax_Id=9606 Gene_Symbol=FAM60A Isoform 1 of Protein FAM60A
IPI00642904.1	0	0	0	0	0	0	0	0	0	Tax_Id=9606 Gene_Symbol=GNB2L1 Lung cancer oncogene 7
IPI00644712.4	0	0	0	0	0	0	0	0	0	Tax_Id=9606 Gene_Symbol=PABPC4 Poly(A) binding protein, cytoplasmic 4
IPI00645096.1	0	0	0	0	0	0	0	0	0	Tax_Id=9606 Gene_Symbol=XRCC6 ATP-dependent DNA helicase 2 subunit 1
IPI00645452.1	0	0	0	0	0	0	0	0	0	Tax_Id=9606 Gene_Symbol=CENPN Similar to Centromere protein N
IPI00646304.4	0	0	0	0	0	0	0	0	0	Tax_Id=9606 Gene_Symbol=TUBB Tubulin, beta polypeptide
IPI00646556.1	0	0	0	0	0	0	0	0	0	Tax_Id=9606 Gene_Symbol=PPIB peptidylprolyl isomerase B precursor
IPI00646899.1	0	0	0	0	0	0	0	0	0	Tax_Id=9606 Gene_Symbol=NDUFV2 28 kDa protein
IPI00647217.2	0	0	0	0	0	0	0	0	0	Tax_Id=9606 Gene_Symbol=RPL10 Ribosomal protein L10
IPI00647915.1	0	0	0	0	0	0	0	0	0	Tax_Id=9606 Gene_Symbol=SKIV2L2 Superkiller viralicidic activity 2-like 2
IPI00654777.2	0	0	0	0	0	0	0	0	0	Tax_Id=9606 Gene_Symbol=TAGLN2 24 kDa protein
IPI00719040.1	0	0	0	0	0	0	0	0	0	Tax_Id=9606 Gene_Symbol=EIF3S5 Eukaryotic translation initiation factor 3 subunit 5
IPI00736402.1	0	0	0	0	0	0	0	0	0	Tax_Id=9606 Gene_Symbol=C1orf77 Isoform 2 of Uncharacterized protein C1orf77
IPI00738219.3	0	0	0	0	0	0	0	0	0	Tax_Id=9606 Gene_Symbol=LOC650010 similar to Nucleolar GTP-binding protein 1
IPI00739952.2	0	0	0	0	0	0	0	0	0	Tax_Id=9606 Gene_Symbol=LOC653877 similar to Small subunit processome component 20 homolog
IPI00740961.5	0	0	0	0	0	0	0	0	0	Tax_Id=9606 Gene_Symbol=LOC653658 similar to ribosomal protein S23
IPI00742682.1	0	0	0	0	0	0	0	0	0	Tax_Id=9606 Gene_Symbol=INTS1 DKFZP586J0619 protein
IPI00743305.1	0	0	0	0	0	0	0	0	0	Tax_Id=9606 Gene_Symbol=TPR nuclear pore complex-associated protein TPR
IPI00744148.2	0	0	0	0	0	0	0	0	0	Tax_Id=9606 Gene_Symbol=- Similar to 40S ribosomal protein S17
IPI00745978.1	0	0	0	0	0	0	0	0	0	Tax_Id=9606 Gene_Symbol=H2AFY;PITX1 Isoform 1 of Core histone macro-H2A.1
IPI00747447.1	0	0	0	0	0	0	0	0	0	Tax_Id=9606 Gene_Symbol=C3orf63 Conserved hypothetical protein
IPI00747764.1	0	0	0	0	0	0	0	0	0	Tax_Id=9606 Gene_Symbol=EIF3S9 99 kDa protein
IPI00747810.1	0	0	0	0	0	0	0	0	0	Tax_Id=9606 Gene_Symbol=KPNA6 60 kDa protein
IPI00749144.1	0	0	0	0	0	0	0	0	0	Tax_Id=9606 Gene_Symbol=FSCN1 FSCN1 protein
IPI00759776.1	0	0	0	0	0	0	0	0	0	Tax_Id=9606 Gene_Symbol=KIAA0776 KIAA0776 protein
IPI00783872.1	0	0	0	0	0	0	0	0	0	Tax_Id=9606 Gene_Symbol=ACTN1 Actinin alpha 1 isoform b
IPI00784120.1	0	0	0	0	0	0	0	0	0	Tax_Id=9606 Gene_Symbol=CAPRIN1 79 kDa protein
IPI00784131.1	0	0	0	0	0	0	0	0	0	Tax_Id=9606 Gene_Symbol=DDB1 127 kDa protein
IPI00784217.1	0	0	0	0	0	0	0	0	0	Tax_Id=9606 Gene_Symbol=AARS 107 kDa protein
IPI00784224.1	0	0	0	0	0	0	0	0	0	Tax_Id=9606 Gene_Symbol=HRAS 29 kDa protein
IPI00784459.1	0	0	0	0	0	0	0	0	0	Tax_Id=9606 Gene_Symbol=ZFR Zinc finger RNA binding protein
IPI00786921.1	0	0	0	0	0	0	0	0	0	Tax_Id=9606 Gene_Symbol=CFL1 24 kDa protein
IPI00787105.1	0	0	0	0	0	0	0	0	0	Tax_Id=9606 Gene_Symbol=SPRR1B similar to Cornifin B
IPI00788802.1	0	0	0	0	0	0	0	0	0	Tax_Id=9606 Gene_Symbol=LOC731572;LOC728953 similar to ribosomal protein S19
IPI00789798.1	0	0	0	0	0	0	0	0	0	Tax_Id=9606 Gene_Symbol=TKT Transketolase variant (Fragment)
IPI00791325.1	0	0	0	0	0	0	0	0	0	Tax_Id=9606 Gene_Symbol=RAI1 212 kDa protein
IPI00791634.1	0	0	0	0	0	0	0	0	0	Tax_Id=9606 Gene_Symbol=- 77 kDa protein
IPI00791728.1	0	0	0	0	0	0	0	0	0	Tax_Id=9606 Gene_Symbol=PHB Prohibitin variant (Fragment)
IPI00792312.1	0	0	0	0	0	0	0	0	0	Tax_Id=9606 Gene_Symbol=FABP5 Protein
IPI00792352.1	0	0	0	0	0	0	0	0	0	Tax_Id=9606 Gene_Symbol=INTS3 Isoform 1 of Integrator complex subunit 3
IPI00792395.1	0	0	0	0	0	0	0	0	0	Tax_Id=9606 Gene_Symbol=RAN 26 kDa protein
IPI00794900.1	0	0	0	0	0	0	0	0	0	Tax_Id=9606 Gene_Symbol=POR cytochrome P450 reductase
IPI00795150.1	0	0	0	0	0	0	0	0	0	Tax_Id=9606 Gene_Symbol=- 105 kDa protein
IPI00795288.1	0	0	0	0	0	0	0	0	0	Tax_Id=9606 Gene_Symbol=BSG 46 kDa protein
IPI00795736.1	0	0	0	0	0	0	0	0	0	Tax_Id=9606 Gene_Symbol=PEBP1 22 kDa protein
IPI00796199.1	0	0	0	0	0	0	0	0	0	Tax_Id=9606 Gene_Symbol=- Fer-1-like 4
IPI00796333.1	0	0	0	0	0	0	0	0	0	Tax_Id=9606 Gene_Symbol=HNRPL 64 kDa protein
IPI00797471.2	0	0	0	0	0	0	0	0	0	Tax_Id=9606 Gene_Symbol=ALDOA 45 kDa protein
IPI00815893.1	0	0	0	0	0	0	0	0	0	Tax_Id=9606 Gene_Symbol=KRT80 keratin 80 isoform a
IPI00828198.1	0	0	0	0	0	0	0	0	0	Tax_Id=9606 Gene_Symbol=CHD2 Isoform 1 of Chromodomain-helicase-DNA-binding protein 2
IPI00830113.1	0	0	0	0	0	0	0	0	0	Tax_Id=9606 Gene_Symbol=MOSC1 Isoform 2 of MOSC domain-containing protein 1, mitochondrial precursor
IPI00848316.1	0	0	0	0	0	0	0	0	0	Tax_Id=9606 Gene_Symbol=HBB Delta-hemoglobin
										Tax_Id=9606 Gene_Symbol=- Glucose phosphate isomerase

## Sheet: IDCompare_CENPA_soluble
	Soluble - late G1			Soluble - mid S			Soluble - G2
Accession	Number of peptides	spectrum count	sequence coverage	Number of peptides	spectrum count	sequence coverage	Number of peptides	spectrum count	sequence coverage	description
IPI00001639.2	1	1	0.014	2	4	0.031	5	10	0.07	Tax_Id=9606 Gene_Symbol=KPNB1 Importin subunit beta-1
IPI00003918.6	3	13	0.091	5	24	0.133	8	37	0.225	Tax_Id=9606 Gene_Symbol=RPL4 60S ribosomal protein L4
IPI00007047.1	1	2	0.118	1	1	0.118	1	2	0.118	Tax_Id=9606 Gene_Symbol=S100A8 Protein S100-A8
IPI00007752.1	6	51	0.162	11	100	0.321	11	178	0.299	Tax_Id=9606 Gene_Symbol=TUBB2C Tubulin beta-2C chain
IPI00008433.4	1	8	0.074	1	15	0.074	2	27	0.137	Tax_Id=9606 Gene_Symbol=RPS5 40S ribosomal protein S5
IPI00008530.1	1	1	0.032	4	10	0.196	5	14	0.224	Tax_Id=9606 Gene_Symbol=RPLP0 60S acidic ribosomal protein P0
IPI00009865.2	39	1553	0.594	51	2678	0.622	37	1023	0.56	Tax_Id=9606 Gene_Symbol=KRT10 Keratin, type I cytoskeletal 10
IPI00009867.3	17	186	0.298	21	382	0.359	20	278	0.373	Tax_Id=9606 Gene_Symbol=KRT5 Keratin, type II cytoskeletal 5
IPI00013933.2	7	24	0.034	10	36	0.047	7	24	0.033	Tax_Id=9606 Gene_Symbol=DSP Isoform DPI of Desmoplakin
IPI00019359.3	29	1391	0.607	33	2380	0.658	26	1338	0.645	Tax_Id=9606 Gene_Symbol=KRT9 Keratin, type I cytoskeletal 9
IPI00019770.3	1	3	0.075	1	4	0.075	1	4	0.075	Tax_Id=9606 Gene_Symbol=FAU ubiquitin-like protein fubi and ribosomal protein S30 precursor
IPI00021304.1	29	391	0.516	39	755	0.634	29	486	0.445	Tax_Id=9606 Gene_Symbol=KRT2 Keratin, type II cytoskeletal 2 epidermal
IPI00021536.1	1	2	0.158	1	3	0.158	1	16	0.158	Tax_Id=9606 Gene_Symbol=CALML5 Calmodulin-like protein 5
IPI00021840.1	2	6	0.116	3	6	0.165	4	12	0.225	Tax_Id=9606 Gene_Symbol=RPS6 40S ribosomal protein S6
IPI00022974.1	2	5	0.151	1	3	0.068	1	3	0.068	Tax_Id=9606 Gene_Symbol=PIP Prolactin-inducible protein precursor
IPI00025512.2	2	4	0.132	2	11	0.132	3	20	0.18	Tax_Id=9606 Gene_Symbol=HSPB1 Heat-shock protein beta-1
IPI00025753.1	2	6	0.029	4	20	0.059	2	7	0.029	Tax_Id=9606 Gene_Symbol=DSG1 Desmoglein-1 precursor
IPI00031691.1	1	4	0.099	1	9	0.099	2	17	0.151	Tax_Id=9606 Gene_Symbol=RPL9 60S ribosomal protein L9
IPI00166205.2	3	43	0.061	3	56	0.056	2	62	0.04	Tax_Id=9606 Gene_Symbol=KRT78 Keratin-78
IPI00171196.2	5	15	0.124	5	17	0.098	4	16	0.093	Tax_Id=9606 Gene_Symbol=KRT13 keratin 13 isoform b
IPI00215637.5	3	10	0.066	3	7	0.071	3	10	0.059	Tax_Id=9606 Gene_Symbol=DDX3X ATP-dependent RNA helicase DDX3X
IPI00215719.6	3	12	0.181	2	14	0.128	3	36	0.197	Tax_Id=9606 Gene_Symbol=RPL18 60S ribosomal protein L18
IPI00216587.9	2	8	0.135	3	13	0.192	5	35	0.317	Tax_Id=9606 Gene_Symbol=RPS8 40S ribosomal protein S8
IPI00217030.10	1	1	0.034	2	4	0.099	2	11	0.099	Tax_Id=9606 Gene_Symbol=RPS4X 40S ribosomal protein S4, X isoform
IPI00217466.3	2	2	0.1	4	27	0.127	5	25	0.172	Tax_Id=9606 Gene_Symbol=HIST1H1D Histone H1.3
IPI00217963.3	16	101	0.41	18	110	0.414	14	104	0.368	Tax_Id=9606 Gene_Symbol=KRT16 Keratin, type I cytoskeletal 16
IPI00218343.4	9	77	0.298	8	156	0.276	11	273	0.354	Tax_Id=9606 Gene_Symbol=TUBA1C Tubulin alpha-1C chain
IPI00219018.7	2	5	0.087	3	16	0.11	3	11	0.11	Tax_Id=9606 Gene_Symbol=GAPDH Glyceraldehyde-3-phosphate dehydrogenase
IPI00219156.7	2	9	0.243	2	16	0.243	3	23	0.339	Tax_Id=9606 Gene_Symbol=RPL30 60S ribosomal protein L30
IPI00219486.2	1	10	0.084	2	11	0.189	2	25	0.189	Tax_Id=9606 Gene_Symbol=RPS24 40S ribosomal protein S24. Isoform 2
IPI00220327.3	45	2051	0.55	49	2170	0.652	39	860	0.587	Tax_Id=9606 Gene_Symbol=KRT1 Keratin, type II cytoskeletal 1
IPI00290857.2	5	68	0.084	6	169	0.086	5	102	0.067	Tax_Id=9606 Gene_Symbol=KRT3 Keratin, type II cytoskeletal 3
IPI00293665.7	15	168	0.289	20	380	0.385	16	273	0.317	Tax_Id=9606 Gene_Symbol=KRT6B Keratin, type II cytoskeletal 6B
IPI00300376.3	1	3	0.023	1	2	0.023	1	4	0.029	Tax_Id=9606 Gene_Symbol=TGM3 Protein-glutamine gamma-glutamyltransferase E precursor
IPI00300725.7	15	175	0.289	21	388	0.401	16	279	0.317	Tax_Id=9606 Gene_Symbol=KRT6A Keratin, type II cytoskeletal 6A
IPI00376379.3	6	74	0.119	6	76	0.109	4	81	0.073	Tax_Id=9606 Gene_Symbol=KRT77 Keratin 77
IPI00376798.3	1	4	0.079	1	11	0.079	1	11	0.079	Tax_Id=9606 Gene_Symbol=RPL11 Isoform 1 of 60S ribosomal protein L11
IPI00384444.5	16	116	0.405	21	163	0.462	19	160	0.485	Tax_Id=9606 Gene_Symbol=KRT14 Keratin, type I cytoskeletal 14
IPI00387144.4	9	79	0.297	8	161	0.275	11	293	0.353	Tax_Id=9606 Gene_Symbol=TUBA1B Tubulin alpha-1B chain
IPI00450768.7	8	60	0.181	11	78	0.225	9	60	0.204	Tax_Id=9606 Gene_Symbol=KRT17 Keratin, type I cytoskeletal 17
IPI00453473.6	9	233	0.563	7	351	0.553	8	428	0.553	Tax_Id=9606 Gene_Symbol=HIST2H4B;HIST1H4D;HIST1H4I;HIST1H4F;HIST1H4L;HIST1H4C;HIST1H4H;HIST1H4A;HIST1H4B;HIST1H4J;HIST2H4A;HIST1H4E;HIST1H4K;HIST4H4 Histone H4
IPI00456758.4	1	4	0.074	2	7	0.142	2	18	0.142	Tax_Id=9606 Gene_Symbol=RPL27A 60S ribosomal protein L27a
IPI00472102.3	1	2	0.037	3	23	0.078	8	14	0.217	Tax_Id=9606 Gene_Symbol=HSPD1 61 kDa protein
IPI00472171.2	2	7	0.079	2	6	0.079	2	14	0.079	Tax_Id=9606 Gene_Symbol=RPL7 RPL7 protein
IPI00549248.4	11	307	0.323	13	228	0.374	13	243	0.463	Tax_Id=9606 Gene_Symbol=NPM1 Isoform 1 of Nucleophosmin
IPI00555744.6	3	22	0.159	3	33	0.159	2	41	0.105	Tax_Id=9606 Gene_Symbol=RPL14 RPL14 protein
IPI00742805.1	1	2	0.107	2	10	0.25	2	18	0.25	Tax_Id=9606 Gene_Symbol=RPL23 15 kDa protein
IPI00789324.1	7	11	0.129	4	7	0.062	2	5	0.035	Tax_Id=9606 Gene_Symbol=JUP JUP protein
IPI00791156.1	7	58	0.28	7	56	0.28	6	64	0.255	Tax_Id=9606 Gene_Symbol=KRT13 31 kDa protein
IPI00793696.1	2	3	0.125	1	1	0.077	3	7	0.173	Tax_Id=9606 Gene_Symbol=RPL24 19 kDa protein
IPI00794461.1	1	10	0.09	1	73	0.09	2	57	0.145	Tax_Id=9606 Gene_Symbol=HIST1H2BN Histone H2B.d
IPI00848058.1	7	16	0.215	10	106	0.3	10	110	0.297	Tax_Id=9606 Gene_Symbol=ACTB Actin, cytoplasmic 2
IPI00011654.2	9	68	0.236	12	133	0.36	12	225	0.338	Tax_Id=9606 Gene_Symbol=TUBB Tubulin beta chain
IPI00479403.3	15	174	0.289	21	390	0.401	16	282	0.317	Tax_Id=9606 Gene_Symbol=KRT6A Keratin, type II cytoskeletal 6C
IPI00744274.1	1	3	0.041	2	4	0.064	1	10	0.041	Tax_Id=9606 Gene_Symbol=UBB;RPS27A;UBC 44 kDa protein
IPI00792866.1	1	6	0.061	1	8	0.061	1	7	0.061	Tax_Id=9606 Gene_Symbol=- 27 kDa protein
IPI00797230.1	1	4	0.038	1	6	0.038	2	17	0.093	Tax_Id=9606 Gene_Symbol=RPL8 32 kDa protein
IPI00000494.6	1	1	0.047	2	8	0.081	4	19	0.185	Tax_Id=9606 Gene_Symbol=RPL5 60S ribosomal protein L5
IPI00000643.1	1	1	0.052	1	6	0.052	2	9	0.118	Tax_Id=9606 Gene_Symbol=BAG2 BAG family molecular chaperone regulator 2
IPI00003865.1	24	216	0.395	30	575	0.437	28	733	0.415	Tax_Id=9606 Gene_Symbol=HSPA8 Isoform 1 of Heat shock cognate 71 kDa protein
IPI00008529.1	1	2	0.104	3	10	0.417	3	24	0.417	Tax_Id=9606 Gene_Symbol=RPLP2 60S acidic ribosomal protein P2
IPI00019038.1	1	3	0.081	1	2	0.081	1	2	0.081	Tax_Id=9606 Gene_Symbol=LYZ Lysozyme C precursor
IPI00025329.1	1	1	0.087	2	13	0.133	2	14	0.133	Tax_Id=9606 Gene_Symbol=RPL19 60S ribosomal protein L19
IPI00026496.3	2	10	0.236	2	17	0.118	2	20	0.18	Tax_Id=9606 Gene_Symbol=NPM3 Nucleoplasmin-3
IPI00027152.2	3	38	0.221	3	39	0.221	3	87	0.221	Tax_Id=9606 Gene_Symbol=CENPA Isoform 1 of Histone H3-like centromeric protein A
IPI00182533.5	1	1	0.08	1	1	0.095	2	2	0.161	Tax_Id=9606 Gene_Symbol=RPL28 60S ribosomal protein L28
IPI00186712.5	1	2	0.13	1	7	0.13	1	11	0.13	Tax_Id=9606 Gene_Symbol=- OTTHUMP00000018641
IPI00301465.3	33	1221	0.413	35	1481	0.451	32	1719	0.412	Tax_Id=9606 Gene_Symbol=DKFZp762E1312 14-3-3-associated AKT substrate
IPI00339269.1	5	40	0.079	6	66	0.101	8	137	0.123	Tax_Id=9606 Gene_Symbol=HSPA6 Heat shock 70 kDa protein 6
IPI00375511.5	2	2	0.105	1	1	0.064	1	8	0.064	Tax_Id=9606 Gene_Symbol=RPL15 26 kDa protein
IPI00386809.2	2	9	0.043	1	4	0.034	1	3	0.034	Tax_Id=9606 Gene_Symbol=CDSN Corneodesmosin precursor
IPI00465361.4	2	6	0.1	2	8	0.1	3	10	0.161	Tax_Id=9606 Gene_Symbol=RPL13 60S ribosomal protein L13
IPI00472119.2	1	1	0.03	1	1	0.03	1	3	0.03	Tax_Id=9606 Gene_Symbol=- 30 kDa protein
IPI00790342.1	5	18	0.194	6	26	0.277	3	16	0.111	Tax_Id=9606 Gene_Symbol=RPL6 DNA-binding protein TAXREB107
IPI00845507.1	1	6	0.11	2	11	0.202	2	25	0.202	Tax_Id=9606 Gene_Symbol=LOC641293 Ribosomal protein L21 variant (Fragment)
IPI00847536.1	11	78	0.236	15	140	0.289	19	224	0.353	Tax_Id=9606 Gene_Symbol=HSPA1B;HSPA1A heat shock 70kDa protein 1B
IPI00011062.1	0	0	0	1	1	0.01	3	3	0.029	Tax_Id=9606 Gene_Symbol=CPS1 Isoform 1 of Carbamoyl-phosphate synthase [ammonia], mitochondrial precursor
IPI00011200.5	0	0	0	1	2	0.041	4	5	0.083	Tax_Id=9606 Gene_Symbol=PHGDH D-3-phosphoglycerate dehydrogenase
IPI00011253.3	0	0	0	1	1	0.049	4	10	0.181	Tax_Id=9606 Gene_Symbol=RPS3 40S ribosomal protein S3
IPI00018971.7	0	0	0	4	6	0.078	1	1	0.021	Tax_Id=9606 Gene_Symbol=TRIM21 52 kDa Ro protein
IPI00019502.3	0	0	0	13	62	0.104	5	12	0.046	Tax_Id=9606 Gene_Symbol=MYH9 Myosin-9
IPI00027107.5	0	0	0	1	3	0.031	1	5	0.031	Tax_Id=9606 Gene_Symbol=TUFM Tu translation elongation factor, mitochondrial
IPI00027252.6	0	0	0	2	6	0.084	1	1	0.04	Tax_Id=9606 Gene_Symbol=PHB2 Prohibitin-2
IPI00032140.4	0	0	0	2	11	0.098	1	16	0.062	Tax_Id=9606 Gene_Symbol=SERPINH1 Serpin H1 precursor
IPI00102165.3	0	0	0	1	2	0.058	1	8	0.058	Tax_Id=9606 Gene_Symbol=H2AFJ H2A histone family member J
IPI00152453.1	0	0	0	7	97	0.107	7	151	0.107	Tax_Id=9606 Gene_Symbol=TUBB3 Tubulin, beta, 4
IPI00186290.6	0	0	0	1	1	0.022	5	14	0.08	Tax_Id=9606 Gene_Symbol=EEF2 Elongation factor 2
IPI00290566.1	0	0	0	1	6	0.041	1	2	0.041	Tax_Id=9606 Gene_Symbol=TCP1 T-complex protein 1 subunit alpha
IPI00303476.1	0	0	0	1	2	0.036	1	3	0.036	Tax_Id=9606 Gene_Symbol=ATP5B ATP synthase subunit beta, mitochondrial precursor
IPI00304171.6	0	0	0	2	5	0.089	1	3	0.059	Tax_Id=9606 Gene_Symbol=PITX1;H2AFY Isoform 2 of Core histone macro-H2A.1
IPI00334775.6	0	0	0	2	5	0.037	7	16	0.13	Tax_Id=9606 Gene_Symbol=HSP90AB1 85 kDa protein
IPI00398625.5	0	0	0	4	8	0.024	2	6	0.012	Tax_Id=9606 Gene_Symbol=HRNR;RPTN Hornerin
IPI00418169.3	0	0	0	1	1	0.028	1	2	0.039	Tax_Id=9606 Gene_Symbol=ANXA2 annexin A2 isoform 1
IPI00418471.6	0	0	0	4	5	0.107	1	2	0.03	Tax_Id=9606 Gene_Symbol=VIM Vimentin
IPI00477313.3	0	0	0	1	4	0.052	1	6	0.052	Tax_Id=9606 Gene_Symbol=HNRPC Isoform C2 of Heterogeneous nuclear ribonucleoproteins C1/C2
IPI00554788.4	0	0	0	3	8	0.114	3	4	0.073	Tax_Id=9606 Gene_Symbol=KRT18 49 kDa protein
IPI00646779.2	0	0	0	5	53	0.141	6	91	0.168	Tax_Id=9606 Gene_Symbol=TUBB6 TUBB6 protein
IPI00787706.1	0	0	0	1	1	0.062	1	2	0.062	Tax_Id=9606 Gene_Symbol=LOC732028 similar to ribosomal protein S15a
IPI00382470.3	1	1	0.014	0	0	0	5	11	0.077	Tax_Id=9606 Gene_Symbol=HSP90AA1 Heat shock protein HSP 90-alpha 2
IPI00026271.5	1	2	0.073	1	2	0.073	0	0	0	Tax_Id=9606 Gene_Symbol=RPS14 40S ribosomal protein S14
IPI00396378.3	1	1	0.042	1	2	0.042	0	0	0	Tax_Id=9606 Gene_Symbol=HNRPA2B1 Isoform B1 of Heterogeneous nuclear ribonucleoproteins A2/B1
IPI00397801.4	2	2	0.01	2	5	0.015	0	0	0	Tax_Id=9606 Gene_Symbol=RP1-14N1.3 Ifapsoriasin
IPI00014424.1	2	10	0.045	2	18	0.045	2	18	0.045	Tax_Id=9606 Gene_Symbol=EEF1A2 Elongation factor 1-alpha 2
IPI00414603.3	1	1	0.163	1	1	0.163	1	2	0.163	Tax_Id=9606 Gene_Symbol=LOC402057 similar to 40S ribosomal protein S17 isoform 1
IPI00739952.2	1	3	0.072	1	4	0.072	1	8	0.072	Tax_Id=9606 Gene_Symbol=LOC653658 similar to ribosomal protein S23
IPI00787367.1	1	1	0.065	1	1	0.065	2	3	0.116	Tax_Id=9606 Gene_Symbol=LOC731916 similar to ribosomal protein L34
IPI00241841.8	5	106	0.097	0	0	0	6	197	0.093	Tax_Id=9606 Gene_Symbol=KRT6L keratin 6L
IPI00478310.3	1	3	0.032	2	2	0.09	0	0	0	Tax_Id=9606 Gene_Symbol=LOC645161 similar to 60S ribosomal protein L12
IPI00005198.2	0	0	0	1	1	0.051	1	1	0.051	Tax_Id=9606 Gene_Symbol=ILF2 Interleukin enhancer-binding factor 2
IPI00007702.1	0	0	0	13	142	0.178	10	211	0.135	Tax_Id=9606 Gene_Symbol=HSPA2 Heat shock-related 70 kDa protein 2
IPI00008527.3	0	0	0	2	29	0.289	2	22	0.289	Tax_Id=9606 Gene_Symbol=RPLP1 60S acidic ribosomal protein P1
IPI00009790.1	0	0	0	1	1	0.017	4	6	0.071	Tax_Id=9606 Gene_Symbol=PFKP 6-phosphofructokinase type C
IPI00023785.6	0	0	0	1	3	0.016	1	1	0.016	Tax_Id=9606 Gene_Symbol=DDX17 DEAD box polypeptide 17 isoform 1
IPI00023860.1	0	0	0	1	3	0.043	1	9	0.043	Tax_Id=9606 Gene_Symbol=NAP1L1 Nucleosome assembly protein 1-like 1
IPI00216237.5	0	0	0	2	4	0.181	3	6	0.286	Tax_Id=9606 Gene_Symbol=RPL36 60S ribosomal protein L36
IPI00299904.3	0	0	0	1	1	0.021	1	1	0.013	Tax_Id=9606 Gene_Symbol=MCM7 Isoform 1 of DNA replication licensing factor MCM7
IPI00302850.4	0	0	0	1	1	0.168	1	1	0.168	Tax_Id=9606 Gene_Symbol=SNRPD1 Small nuclear ribonucleoprotein Sm D1
IPI00306380.10	0	0	0	1	1	0.02	1	1	0.02	Tax_Id=9606 Gene_Symbol=GNL3 Isoform 1 of Guanine nucleotide-binding protein-like 3
IPI00375843.2	0	0	0	1	1	0.025	1	1	0.025	Tax_Id=9606 Gene_Symbol=KRT80 Keratin-80
IPI00479191.2	0	0	0	1	6	0.036	1	10	0.036	Tax_Id=9606 Gene_Symbol=HNRPH1 HNRPH1 protein
IPI00479315.2	0	0	0	2	6	0.081	4	9	0.159	Tax_Id=9606 Gene_Symbol=- 31 kDa protein
IPI00788958.1	0	0	0	3	4	0.066	3	3	0.056	Tax_Id=9606 Gene_Symbol=HSPA9 Heat shock 70kDa protein 9B variant (Fragment)
IPI00021187.4	1	2	0.026	0	0	0	2	4	0.09	Tax_Id=9606 Gene_Symbol=RUVBL1 Isoform 1 of RuvB-like 1
IPI00174775.2	2	39	0.039	3	48	0.054	0	0	0	Tax_Id=9606 Gene_Symbol=KRT73 Keratin-73
IPI00298860.5	1	2	0.027	1	1	0.027	0	0	0	Tax_Id=9606 Gene_Symbol=LTF Growth-inhibiting protein 12
IPI00000875.6	0	0	0	0	0	0	1	1	0.03	Tax_Id=9606 Gene_Symbol=EEF1G Elongation factor 1-gamma
IPI00007750.1	0	0	0	0	0	0	9	204	0.299	Tax_Id=9606 Gene_Symbol=TUBA4A Tubulin alpha-4A chain
IPI00010720.1	0	0	0	0	0	0	1	2	0.031	Tax_Id=9606 Gene_Symbol=CCT5 T-complex protein 1 subunit epsilon
IPI00020632.4	0	0	0	0	0	0	2	4	0.073	Tax_Id=9606 Gene_Symbol=ASS1 Argininosuccinate synthase
IPI00025091.3	0	0	0	0	0	0	1	1	0.063	Tax_Id=9606 Gene_Symbol=RPS11 40S ribosomal protein S11
IPI00027626.3	0	0	0	0	0	0	1	1	0.047	Tax_Id=9606 Gene_Symbol=CCT6A T-complex protein 1 subunit zeta
IPI00031370.3	0	0	0	0	0	0	7	96	0.184	Tax_Id=9606 Gene_Symbol=TUBB2B Tubulin beta-2B chain
IPI00186711.3	0	0	0	0	0	0	2	2	0.007	Tax_Id=9606 Gene_Symbol=PLEC1 plectin 1 isoform 6
IPI00216746.1	0	0	0	0	0	0	2	2	0.078	Tax_Id=9606 Gene_Symbol=HNRPK Isoform 2 of Heterogeneous nuclear ribonucleoprotein K
IPI00221088.5	0	0	0	0	0	0	1	3	0.046	Tax_Id=9606 Gene_Symbol=RPS9 40S ribosomal protein S9
IPI00328748.4	0	0	0	0	0	0	3	4	0.098	Tax_Id=9606 Gene_Symbol=ARMET ARMET protein precursor
IPI00440493.2	0	0	0	0	0	0	1	1	0.029	Tax_Id=9606 Gene_Symbol=ATP5A1 ATP synthase subunit alpha, mitochondrial precursor
IPI00784179.1	0	0	0	0	0	0	1	4	0.041	Tax_Id=9606 Gene_Symbol=PKM2 58 kDa protein
IPI00009342.1	0	0	0	1	1	0.011	0	0	0	Tax_Id=9606 Gene_Symbol=IQGAP1 Ras GTPase-activating-like protein IQGAP1
IPI00017510.3	0	0	0	1	1	0.044	0	0	0	Tax_Id=9606 Gene_Symbol=MT-CO2 Cytochrome c oxidase subunit 2
IPI00021405.3	0	0	0	1	1	0.021	0	0	0	Tax_Id=9606 Gene_Symbol=LMNA Isoform A of Lamin-A/C
IPI00027230.3	0	0	0	2	2	0.032	0	0	0	Tax_Id=9606 Gene_Symbol=HSP90B1 Endoplasmin precursor
IPI00027462.1	0	0	0	1	1	0.114	0	0	0	Tax_Id=9606 Gene_Symbol=S100A9 Protein S100-A9
IPI00218918.5	0	0	0	1	4	0.046	0	0	0	Tax_Id=9606 Gene_Symbol=ANXA1 Annexin A1
IPI00219153.4	0	0	0	1	2	0.102	0	0	0	Tax_Id=9606 Gene_Symbol=RPL22 60S ribosomal protein L22
IPI00291467.7	0	0	0	3	3	0.164	0	0	0	Tax_Id=9606 Gene_Symbol=SLC25A6 ADP/ATP translocase 3
IPI00298622.1	0	0	0	1	6	0.036	0	0	0	Tax_Id=9606 Gene_Symbol=ALPI Intestinal alkaline phosphatase precursor
IPI00329672.4	0	0	0	1	1	0.015	0	0	0	Tax_Id=9606 Gene_Symbol=MYO1E Myosin-Ie
IPI00514908.1	0	0	0	1	1	0.016	0	0	0	Tax_Id=9606 Gene_Symbol=KPRP Keratinocyte proline-rich protein
IPI00554648.3	0	0	0	6	32	0.11	0	0	0	Tax_Id=9606 Gene_Symbol=KRT8 Keratin, type II cytoskeletal 8
IPI00642513.2	0	0	0	2	4	0.132	0	0	0	Tax_Id=9606 Gene_Symbol=LOC730754 hypothetical protein LOC730754
IPI00847793.1	0	0	0	1	2	0.091	0	0	0	Tax_Id=9606 Gene_Symbol=- Dermcidin isoform 2
IPI00003881.5	2	3	0.082	0	0	0	0	0	0	Tax_Id=9606 Gene_Symbol=HNRPF Heterogeneous nuclear ribonucleoprotein F
IPI00448925.3	1	1	0.022	0	0	0	0	0	0	Tax_Id=9606 Gene_Symbol=IGHG1 IGHG1 protein
IPI00006606.1	0	0	0	1	4	0.088	1	2	0.088	Tax_Id=9606 Gene_Symbol=MRPS26 28S ribosomal protein S26, mitochondrial precursor
IPI00013769.1	0	0	0	1	1	0.026	1	1	0.026	Tax_Id=9606 Gene_Symbol=ENO1B Alpha-enolase, lung specific
IPI00169400.1	0	0	0	1	1	0.037	1	2	0.037	Tax_Id=9606 Gene_Symbol=MRPS5 Isoform 1 of Mitochondrial 28S ribosomal protein S5
IPI00219155.5	0	0	0	2	2	0.125	2	3	0.125	Tax_Id=9606 Gene_Symbol=RPL27 60S ribosomal protein L27
IPI00395998.5	0	0	0	1	1	0.074	2	5	0.17	Tax_Id=9606 Gene_Symbol=RPL32 60S ribosomal protein L32
IPI00433834.2	0	0	0	1	1	0.059	1	4	0.059	Tax_Id=9606 Gene_Symbol=RPL26 18 kDa protein
IPI00450975.1	0	0	0	1	2	0.072	1	1	0.072	Tax_Id=9606 Gene_Symbol=RPS16 RPS16 protein
IPI00479058.1	0	0	0	1	3	0.128	1	10	0.128	Tax_Id=9606 Gene_Symbol=- 17 kDa protein
IPI00220839.2	2	3	0.043	0	0	0	1	1	0.033	Tax_Id=9606 Gene_Symbol=PRSS3 Protease, serine, 3
IPI00013485.3	1	1	0.038	1	3	0.038	0	0	0	Tax_Id=9606 Gene_Symbol=RPS2 40S ribosomal protein S2
IPI00290078.5	2	2	0.044	2	12	0.044	0	0	0	Tax_Id=9606 Gene_Symbol=KRT4 keratin 4
IPI00796075.1	4	62	0.517	4	188	0.517	0	0	0	Tax_Id=9606 Gene_Symbol=C1QBP 20 kDa protein
IPI00013885.1	0	0	0	0	0	0	1	1	0.058	Tax_Id=9606 Gene_Symbol=CASP14 Caspase-14 precursor
IPI00027255.1	0	0	0	0	0	0	1	1	0.062	Tax_Id=9606 Gene_Symbol=MYL6B;MYL6 Myosin light polypeptide 6B
IPI00031549.5	0	0	0	0	0	0	1	1	0.01	Tax_Id=9606 Gene_Symbol=DSC3 Isoform 3A of Desmocollin-3 precursor
IPI00297779.7	0	0	0	0	0	0	1	1	0.028	Tax_Id=9606 Gene_Symbol=CCT2 T-complex protein 1 subunit beta
IPI00455428.3	0	0	0	0	0	0	4	11	0.167	Tax_Id=9606 Gene_Symbol=LOC440589 similar to ribosomal protein S2 isoform 1
IPI00719351.2	0	0	0	1	3	0.05	0	0	0	Tax_Id=9606 Gene_Symbol=HIST2H3D similar to H3 histone, family 2 isoform 2
IPI00745933.1	0	0	0	1	1	0.109	0	0	0	Tax_Id=9606 Gene_Symbol=- 18 kDa protein
IPI00791634.1	0	0	0	1	1	0.04	0	0	0	Tax_Id=9606 Gene_Symbol=PHB Prohibitin variant (Fragment)
IPI00004550.5	3	4	0.088	0	0	0	0	0	0	Tax_Id=9606 Gene_Symbol=KRT24 Keratin-24
IPI00455557.1	1	28	0.14	0	0	0	0	0	0	Tax_Id=9606 Gene_Symbol=- 12 kDa protein
IPI00845339.1	11	78	0.236	0	0	0	0	0	0	Tax_Id=9606 Gene_Symbol=HSPA1B;HSPA1A heat shock 70kDa protein 1A
IPI00005050.1	0	0	0	0	0	0	1	1	0.117	Tax_Id=9606 Gene_Symbol=MRPS14 Mitochondrial 28S ribosomal protein S14
IPI00007402.2	0	0	0	0	0	0	2	2	0.024	Tax_Id=9606 Gene_Symbol=IPO7 120 kDa protein
IPI00008708.5	0	0	0	0	0	0	2	2	0.057	Tax_Id=9606 Gene_Symbol=RSL1D1 Ribosomal L1 domain-containing protein 1
IPI00009104.7	0	0	0	0	0	0	4	5	0.097	Tax_Id=9606 Gene_Symbol=RUVBL2 RuvB-like 2
IPI00010105.1	0	0	0	0	0	0	1	1	0.098	Tax_Id=9606 Gene_Symbol=ITGB4BP Eukaryotic translation initiation factor 6
IPI00012268.3	0	0	0	0	0	0	1	1	0.024	Tax_Id=9606 Gene_Symbol=PSMD2 26S proteasome non-ATPase regulatory subunit 2
IPI00012750.3	0	0	0	0	0	0	1	3	0.08	Tax_Id=9606 Gene_Symbol=RPS25 40S ribosomal protein S25
IPI00014230.1	0	0	0	0	0	0	6	242	0.316	Tax_Id=9606 Gene_Symbol=C1QBP Complement component 1 Q subcomponent-binding protein, mitochondrial precursor
IPI00017303.1	0	0	0	0	0	0	3	6	0.052	Tax_Id=9606 Gene_Symbol=MSH2 DNA mismatch repair protein Msh2
IPI00017334.1	0	0	0	0	0	0	1	1	0.037	Tax_Id=9606 Gene_Symbol=PHB Prohibitin
IPI00017763.4	0	0	0	0	0	0	1	7	0.048	Tax_Id=9606 Gene_Symbol=NAP1L4 Nucleosome assembly protein 1-like 4
IPI00018140.3	0	0	0	0	0	0	1	1	0.021	Tax_Id=9606 Gene_Symbol=SYNCRIP Isoform 1 of Heterogeneous nuclear ribonucleoprotein Q
IPI00019463.3	0	0	0	0	0	0	1	1	0.022	Tax_Id=9606 Gene_Symbol=EIF2AK2 Interferon-induced, double-stranded RNA-activated protein kinase
IPI00021924.1	0	0	0	0	0	0	1	3	0.056	Tax_Id=9606 Gene_Symbol=H1FX Histone H1x
IPI00022316.3	0	0	0	0	0	0	1	1	0.039	Tax_Id=9606 Gene_Symbol=MRPS18B 28S ribosomal protein S18b, mitochondrial precursor
IPI00029629.3	0	0	0	0	0	0	1	1	0.029	Tax_Id=9606 Gene_Symbol=TRIM25 Tripartite motif-containing protein 25
IPI00100984.4	0	0	0	0	0	0	2	2	0.038	Tax_Id=9606 Gene_Symbol=HEATR3 Isoform 1 of HEAT repeat-containing protein 3
IPI00171903.2	0	0	0	0	0	0	1	1	0.014	Tax_Id=9606 Gene_Symbol=HNRPM Isoform 1 of Heterogeneous nuclear ribonucleoprotein M
IPI00297982.7	0	0	0	0	0	0	1	1	0.038	Tax_Id=9606 Gene_Symbol=EIF2S3 Eukaryotic translation initiation factor 2 subunit 3
IPI00301263.2	0	0	0	0	0	0	1	2	0.009	Tax_Id=9606 Gene_Symbol=CAD CAD protein
IPI00328319.8	0	0	0	0	0	0	2	7	0.059	Tax_Id=9606 Gene_Symbol=RBBP4 Histone-binding protein RBBP4
IPI00438229.2	0	0	0	0	0	0	1	1	0.018	Tax_Id=9606 Gene_Symbol=TRIM28 Isoform 1 of Transcription intermediary factor 1-beta
IPI00455040.3	0	0	0	0	0	0	3	12	0.353	Tax_Id=9606 Gene_Symbol=- 14 kDa protein
IPI00550021.4	0	0	0	0	0	0	3	6	0.069	Tax_Id=9606 Gene_Symbol=RPL3 60S ribosomal protein L3
IPI00644127.1	0	0	0	0	0	0	1	1	0.008	Tax_Id=9606 Gene_Symbol=IARS Isoleucyl-tRNA synthetase, cytoplasmic
IPI00749512.2	0	0	0	0	0	0	1	1	0.052	Tax_Id=9606 Gene_Symbol=RPS10 Ribosomal protein S10 variant (Fragment)
IPI00787131.1	0	0	0	0	0	0	1	1	0.074	Tax_Id=9606 Gene_Symbol=LOC390876 similar to 60S ribosomal protein L35
IPI00787625.1	0	0	0	0	0	0	1	1	0.049	Tax_Id=9606 Gene_Symbol=LOC389101 similar to 60S ribosomal protein L23a
IPI00848331.1	0	0	0	0	0	0	1	1	0.07	Tax_Id=9606 Gene_Symbol=RPL31 ribosomal protein L31 isoform 2
IPI00011695.8	0	0	0	3	6	0.096	0	0	0	Tax_Id=9606 Gene_Symbol=PRSS2 Protease serine 2 isoform B
IPI00016342.1	0	0	0	1	1	0.068	0	0	0	Tax_Id=9606 Gene_Symbol=RAB7A Ras-related protein Rab-7a
IPI00027350.3	0	0	0	2	2	0.141	0	0	0	Tax_Id=9606 Gene_Symbol=PRDX2 Peroxiredoxin-2
IPI00032003.1	0	0	0	1	1	0.047	0	0	0	Tax_Id=9606 Gene_Symbol=EMD Emerin
IPI00305166.1	0	0	0	1	1	0.021	0	0	0	Tax_Id=9606 Gene_Symbol=SDHA Succinate dehydrogenase [ubiquinone] flavoprotein subunit, mitochondrial precursor
IPI00376344.3	0	0	0	1	1	0.018	0	0	0	Tax_Id=9606 Gene_Symbol=MYO1B Isoform 1 of Myosin-Ib
IPI00411937.4	0	0	0	1	1	0.032	0	0	0	Tax_Id=9606 Gene_Symbol=NOL5A Nucleolar protein 5A
IPI00604620.3	0	0	0	1	4	0.03	0	0	0	Tax_Id=9606 Gene_Symbol=NCL Isoform 1 of Nucleolin
IPI00643152.1	0	0	0	11	101	0.239	0	0	0	Tax_Id=9606 Gene_Symbol=HSPA1L Heat shock 70kDa protein 1-like variant
IPI00643202.3	0	0	0	1	1	0.038	0	0	0	Tax_Id=9606 Gene_Symbol=SERPINB12 SERPINB12 protein
IPI00742905.1	0	0	0	2	5	0.021	0	0	0	Tax_Id=9606 Gene_Symbol=DHX9 146 kDa protein
IPI00000874.1	0	0	0	0	0	0	0	0	0	Tax_Id=9606 Gene_Symbol=PRDX1 Peroxiredoxin-1
IPI00005859.2	0	0	0	0	0	0	0	0	0	Tax_Id=9606 Gene_Symbol=KRT75 Keratin-75
IPI00007611.1	0	0	0	0	0	0	0	0	0	Tax_Id=9606 Gene_Symbol=ATP5O ATP synthase O subunit, mitochondrial precursor
IPI00008752.1	0	0	0	0	0	0	0	0	0	Tax_Id=9606 Gene_Symbol=MT1G Isoform 1 of Metallothionein-1G
IPI00009328.4	0	0	0	0	0	0	0	0	0	Tax_Id=9606 Gene_Symbol=EIF4A3 Eukaryotic initiation factor 4A-III
IPI00010154.3	0	0	0	0	0	0	0	0	0	Tax_Id=9606 Gene_Symbol=GDI1 Rab GDP dissociation inhibitor alpha
IPI00010157.1	0	0	0	0	0	0	0	0	0	Tax_Id=9606 Gene_Symbol=MAT2A S-adenosylmethionine synthetase isoform type-2
IPI00010204.1	0	0	0	0	0	0	0	0	0	Tax_Id=9606 Gene_Symbol=SFRS3 Splicing factor, arginine/serine-rich 3
IPI00010951.2	0	0	0	0	0	0	0	0	0	Tax_Id=9606 Gene_Symbol=EPPK1 Epiplakin
IPI00011916.1	0	0	0	0	0	0	0	0	0	Tax_Id=9606 Gene_Symbol=JTV1 Multisynthetase complex auxiliary component p38
IPI00013214.1	0	0	0	0	0	0	0	0	0	Tax_Id=9606 Gene_Symbol=MCM3 DNA replication licensing factor MCM3
IPI00013891.1	0	0	0	0	0	0	0	0	0	Tax_Id=9606 Gene_Symbol=TRA2A Isoform Long of Transformer-2 protein homolog
IPI00016610.2	0	0	0	0	0	0	0	0	0	Tax_Id=9606 Gene_Symbol=PCBP1 Poly(rC)-binding protein 1
IPI00017617.1	0	0	0	0	0	0	0	0	0	Tax_Id=9606 Gene_Symbol=DDX5 Probable ATP-dependent RNA helicase DDX5
IPI00018349.5	0	0	0	0	0	0	0	0	0	Tax_Id=9606 Gene_Symbol=MCM4 DNA replication licensing factor MCM4
IPI00020127.1	0	0	0	0	0	0	0	0	0	Tax_Id=9606 Gene_Symbol=RPA1 Replication protein A 70 kDa DNA-binding subunit
IPI00021263.3	0	0	0	0	0	0	0	0	0	Tax_Id=9606 Gene_Symbol=YWHAZ 14-3-3 protein zeta/delta
IPI00021435.3	0	0	0	0	0	0	0	0	0	Tax_Id=9606 Gene_Symbol=PSMC2 26S protease regulatory subunit 7
IPI00022462.2	0	0	0	0	0	0	0	0	0	Tax_Id=9606 Gene_Symbol=TFRC Transferrin receptor protein 1
IPI00024145.1	0	0	0	0	0	0	0	0	0	Tax_Id=9606 Gene_Symbol=VDAC2 Isoform 1 of Voltage-dependent anion-selective channel protein 2
IPI00026781.2	0	0	0	0	0	0	0	0	0	Tax_Id=9606 Gene_Symbol=FASN Fatty acid synthase
IPI00028004.2	0	0	0	0	0	0	0	0	0	Tax_Id=9606 Gene_Symbol=PSMB3 Proteasome subunit beta type 3
IPI00030275.5	0	0	0	0	0	0	0	0	0	Tax_Id=9606 Gene_Symbol=TRAP1 Heat shock protein 75 kDa, mitochondrial precursor
IPI00030362.1	0	0	0	0	0	0	0	0	0	Tax_Id=9606 Gene_Symbol=PLP2 Proteolipid protein 2
IPI00071509.1	0	0	0	0	0	0	0	0	0	Tax_Id=9606 Gene_Symbol=PKP1 Isoform 2 of Plakophilin-1
IPI00074587.7	0	0	0	0	0	0	0	0	0	Tax_Id=9606 Gene_Symbol=FUSIP1;LOC727922 Isoform 1 of FUS-interacting serine-arginine-rich protein 1
IPI00140420.4	0	0	0	0	0	0	0	0	0	Tax_Id=9606 Gene_Symbol=SND1 Staphylococcal nuclease domain-containing protein 1
IPI00169383.3	0	0	0	0	0	0	0	0	0	Tax_Id=9606 Gene_Symbol=PGK1 Phosphoglycerate kinase 1
IPI00180675.4	0	0	0	0	0	0	0	0	0	Tax_Id=9606 Gene_Symbol=TUBA1A Tubulin alpha-1A chain
IPI00183626.8	0	0	0	0	0	0	0	0	0	Tax_Id=9606 Gene_Symbol=PTBP1 polypyrimidine tract-binding protein 1 isoform a
IPI00215917.3	0	0	0	0	0	0	0	0	0	Tax_Id=9606 Gene_Symbol=ARF3 ADP-ribosylation factor 3
IPI00216099.2	0	0	0	0	0	0	0	0	0	Tax_Id=9606 Gene_Symbol=DSC1 Isoform 1A of Desmocollin-1 precursor
IPI00216230.3	0	0	0	0	0	0	0	0	0	Tax_Id=9606 Gene_Symbol=TMPO Lamina-associated polypeptide 2 isoform alpha
IPI00216308.5	0	0	0	0	0	0	0	0	0	Tax_Id=9606 Gene_Symbol=VDAC1 Voltage-dependent anion-selective channel protein 1
IPI00216691.5	0	0	0	0	0	0	0	0	0	Tax_Id=9606 Gene_Symbol=PFN1 Profilin-1
IPI00217975.4	0	0	0	0	0	0	0	0	0	Tax_Id=9606 Gene_Symbol=LMNB1 Lamin-B1
IPI00218606.7	0	0	0	0	0	0	0	0	0	Tax_Id=9606 Gene_Symbol=RPS23 40S ribosomal protein S23
IPI00219005.3	0	0	0	0	0	0	0	0	0	Tax_Id=9606 Gene_Symbol=FKBP4 FK506-binding protein 4
IPI00219757.13	0	0	0	0	0	0	0	0	0	Tax_Id=9606 Gene_Symbol=GSTP1 Glutathione S-transferase P
IPI00291006.1	0	0	0	0	0	0	0	0	0	Tax_Id=9606 Gene_Symbol=MDH2 Malate dehydrogenase, mitochondrial precursor
IPI00291755.5	0	0	0	0	0	0	0	0	0	Tax_Id=9606 Gene_Symbol=NUP210 Isoform 2 of Nuclear pore membrane glycoprotein 210 precursor
IPI00293276.10	0	0	0	0	0	0	0	0	0	Tax_Id=9606 Gene_Symbol=MIF Macrophage migration inhibitory factor
IPI00297084.7	0	0	0	0	0	0	0	0	0	Tax_Id=9606 Gene_Symbol=DDOST dolichyl-diphosphooligosaccharide-protein glycosyltransferase precursor
IPI00299571.5	0	0	0	0	0	0	0	0	0	Tax_Id=9606 Gene_Symbol=PDIA6 Isoform 2 of Protein disulfide-isomerase A6 precursor
IPI00302927.6	0	0	0	0	0	0	0	0	0	Tax_Id=9606 Gene_Symbol=CCT4 T-complex protein 1 subunit delta
IPI00303207.3	0	0	0	0	0	0	0	0	0	Tax_Id=9606 Gene_Symbol=ABCE1 ATP-binding cassette sub-family E member 1
IPI00305622.4	0	0	0	0	0	0	0	0	0	Tax_Id=9606 Gene_Symbol=TGM1 Protein-glutamine gamma-glutamyltransferase K
IPI00333541.6	0	0	0	0	0	0	0	0	0	Tax_Id=9606 Gene_Symbol=FLNA Filamin-A
IPI00337541.3	0	0	0	0	0	0	0	0	0	Tax_Id=9606 Gene_Symbol=NNT NAD(P) transhydrogenase, mitochondrial precursor
IPI00382938.3	0	0	0	0	0	0	0	0	0	Tax_Id=9606 Gene_Symbol=IGLV4-3 IGLV4-3 protein
IPI00413108.4	0	0	0	0	0	0	0	0	0	Tax_Id=9606 Gene_Symbol=RPSA Ribosomal protein SA
IPI00449049.5	0	0	0	0	0	0	0	0	0	Tax_Id=9606 Gene_Symbol=PARP1 Poly [ADP-ribose] polymerase 1
IPI00465028.7	0	0	0	0	0	0	0	0	0	Tax_Id=9606 Gene_Symbol=TPI1 Triosephosphate isomerase 1 variant
IPI00465248.5	0	0	0	0	0	0	0	0	0	Tax_Id=9606 Gene_Symbol=ENO1 Isoform alpha-enolase of Alpha-enolase
IPI00465260.4	0	0	0	0	0	0	0	0	0	Tax_Id=9606 Gene_Symbol=GARS Glycyl-tRNA synthetase
IPI00465430.5	0	0	0	0	0	0	0	0	0	Tax_Id=9606 Gene_Symbol=XRCC6 70 kDa protein
IPI00553185.2	0	0	0	0	0	0	0	0	0	Tax_Id=9606 Gene_Symbol=CCT3 T-complex protein 1 subunit gamma
IPI00607708.3	0	0	0	0	0	0	0	0	0	Tax_Id=9606 Gene_Symbol=LDHA Isoform 2 of L-lactate dehydrogenase A chain
IPI00641829.5	0	0	0	0	0	0	0	0	0	Tax_Id=9606 Gene_Symbol=BAT1 Isoform 2 of Spliceosome RNA helicase BAT1
IPI00644079.2	0	0	0	0	0	0	0	0	0	Tax_Id=9606 Gene_Symbol=HNRPU heterogeneous nuclear ribonucleoprotein U isoform a
IPI00647915.1	0	0	0	0	0	0	0	0	0	Tax_Id=9606 Gene_Symbol=TAGLN2 24 kDa protein
IPI00746388.1	0	0	0	0	0	0	0	0	0	Tax_Id=9606 Gene_Symbol=VIL2 Villin 2
IPI00792352.1	0	0	0	0	0	0	0	0	0	Tax_Id=9606 Gene_Symbol=RAN 26 kDa protein
IPI00792395.1	0	0	0	0	0	0	0	0	0	Tax_Id=9606 Gene_Symbol=POR cytochrome P450 reductase
IPI00793953.1	0	0	0	0	0	0	0	0	0	Tax_Id=9606 Gene_Symbol=TUBA8 Hypothetical protein DKFZp686L04275 (Fragment)
IPI00794900.1	0	0	0	0	0	0	0	0	0	Tax_Id=9606 Gene_Symbol=- 105 kDa protein
IPI00796333.1	0	0	0	0	0	0	0	0	0	Tax_Id=9606 Gene_Symbol=ALDOA 45 kDa protein
IPI00796337.1	0	0	0	0	0	0	0	0	0	Tax_Id=9606 Gene_Symbol=PCBP2 poly(rC)-binding protein 2 isoform a
IPI00843748.1	0	0	0	0	0	0	0	0	0	Tax_Id=9606 Gene_Symbol=VCP 89 kDa protein
IPI00023503.4	0	0	0	0	0	0	1	1	0.033	Tax_Id=9606 Gene_Symbol=CDK3 Cell division protein kinase 3
IPI00031812.3	0	0	0	0	0	0	4	6	0.136	Tax_Id=9606 Gene_Symbol=YBX1 Nuclease sensitive element-binding protein 1
IPI00182289.6	0	0	0	0	0	0	1	1	0.143	Tax_Id=9606 Gene_Symbol=RPS29 40S ribosomal protein S29
IPI00290314.7	0	0	0	0	0	0	1	1	0.021	Tax_Id=9606 Gene_Symbol=WRNIP1 Isoform 1 of ATPase WRNIP1
IPI00397609.2	0	0	0	0	0	0	1	3	0.053	Tax_Id=9606 Gene_Symbol=LOC388339 similar to ribosomal protein S18 isoform 1
IPI00412855.3	0	0	0	0	0	0	1	3	0.08	Tax_Id=9606 Gene_Symbol=hCG_2040224 similar to ribosomal protein L18a
IPI00414860.6	0	0	0	0	0	0	1	6	0.196	Tax_Id=9606 Gene_Symbol=RPL37A 60S ribosomal protein L37a
IPI00746448.1	0	0	0	0	0	0	1	4	0.059	Tax_Id=9606 Gene_Symbol=- 23 kDa protein
IPI00784216.2	0	0	0	0	0	0	2	3	0.033	Tax_Id=9606 Gene_Symbol=PFKL Liver phosphofructokinase isoform a
IPI00790214.1	0	0	0	0	0	0	1	1	0.069	Tax_Id=9606 Gene_Symbol=RCN2 39 kDa protein
IPI00022202.3	0	0	0	1	1	0.033	0	0	0	Tax_Id=9606 Gene_Symbol=SLC25A3 Isoform A of Phosphate carrier protein, mitochondrial precursor
IPI00479186.5	0	0	0	1	2	0.024	0	0	0	Tax_Id=9606 Gene_Symbol=PKM2 Isoform M2 of Pyruvate kinase isozymes M1/M2
IPI00604523.1	0	0	0	3	7	0.181	0	0	0	Tax_Id=9606 Gene_Symbol=MRCL3 Myosin regulatory light chain MRCL3 variant
IPI00654755.3	0	0	0	2	4	0.17	0	0	0	Tax_Id=9606 Gene_Symbol=HBB Hemoglobin subunit beta
IPI00797001.1	0	0	0	3	4	0.192	0	0	0	Tax_Id=9606 Gene_Symbol=MYL6 19 kDa protein
IPI00003362.2	2	3	0.047	0	0	0	0	0	0	Tax_Id=9606 Gene_Symbol=HSPA5 HSPA5 protein
IPI00011229.1	1	1	0.041	0	0	0	0	0	0	Tax_Id=9606 Gene_Symbol=CTSD Cathepsin D precursor
IPI00027547.2	3	4	0.355	0	0	0	0	0	0	Tax_Id=9606 Gene_Symbol=DCD Dermcidin precursor
IPI00219037.5	3	17	0.203	0	0	0	0	0	0	Tax_Id=9606 Gene_Symbol=H2AFX Histone H2A.x
IPI00478287.2	1	1	0.062	0	0	0	0	0	0	Tax_Id=9606 Gene_Symbol=- 22 kDa protein
IPI00006579.1	0	0	0	0	0	0	0	0	0	Tax_Id=9606 Gene_Symbol=COX4I1 Cytochrome c oxidase subunit 4 isoform 1, mitochondrial precursor
IPI00007117.1	0	0	0	0	0	0	0	0	0	Tax_Id=9606 Gene_Symbol=SERPINB2 Plasminogen activator inhibitor 2 precursor
IPI00007321.1	0	0	0	0	0	0	0	0	0	Tax_Id=9606 Gene_Symbol=LYPLA1 Isoform 1 of Acyl-protein thioesterase 1
IPI00010896.3	0	0	0	0	0	0	0	0	0	Tax_Id=9606 Gene_Symbol=CLIC1 Chloride intracellular channel protein 1
IPI00013808.1	0	0	0	0	0	0	0	0	0	Tax_Id=9606 Gene_Symbol=ACTN4 Alpha-actinin-4
IPI00013890.2	0	0	0	0	0	0	0	0	0	Tax_Id=9606 Gene_Symbol=SFN Isoform 1 of 14-3-3 protein sigma
IPI00013895.1	0	0	0	0	0	0	0	0	0	Tax_Id=9606 Gene_Symbol=S100A11 Protein S100-A11
IPI00016513.5	0	0	0	0	0	0	0	0	0	Tax_Id=9606 Gene_Symbol=RAB10 Ras-related protein Rab-10
IPI00018236.1	0	0	0	0	0	0	0	0	0	Tax_Id=9606 Gene_Symbol=GM2A Ganglioside GM2 activator precursor
IPI00018350.3	0	0	0	0	0	0	0	0	0	Tax_Id=9606 Gene_Symbol=MCM5 DNA replication licensing factor MCM5
IPI00018873.1	0	0	0	0	0	0	0	0	0	Tax_Id=9606 Gene_Symbol=PBEF1 Isoform 1 of Nicotinamide phosphoribosyltransferase
IPI00019912.3	0	0	0	0	0	0	0	0	0	Tax_Id=9606 Gene_Symbol=HSD17B4 Peroxisomal multifunctional enzyme type 2
IPI00023078.2	0	0	0	0	0	0	0	0	0	Tax_Id=9606 Gene_Symbol=C1orf68 Uncharacterized protein C1orf68
IPI00023234.3	0	0	0	0	0	0	0	0	0	Tax_Id=9606 Gene_Symbol=SAE2 SUMO-activating enzyme subunit 2
IPI00025278.1	0	0	0	0	0	0	0	0	0	Tax_Id=9606 Gene_Symbol=ALOX12B Arachidonate 12-lipoxygenase, 12R type
IPI00029012.1	0	0	0	0	0	0	0	0	0	Tax_Id=9606 Gene_Symbol=EIF3S10 Eukaryotic translation initiation factor 3 subunit 10
IPI00029510.1	0	0	0	0	0	0	0	0	0	Tax_Id=9606 Gene_Symbol=LY6D Lymphocyte antigen 6D precursor
IPI00061116.1	0	0	0	0	0	0	0	0	0	Tax_Id=9606 Gene_Symbol=SBEM Small breast epithelial mucin precursor
IPI00073096.3	0	0	0	0	0	0	0	0	0	Tax_Id=9606 Gene_Symbol=TRIM29 Isoform Alpha of Tripartite motif-containing protein 29
IPI00103242.5	0	0	0	0	0	0	0	0	0	Tax_Id=9606 Gene_Symbol=POF1B Isoform 1 of Protein POF1B
IPI00166200.3	0	0	0	0	0	0	0	0	0	Tax_Id=9606 Gene_Symbol=GSDM1 Gasdermin
IPI00166729.4	0	0	0	0	0	0	0	0	0	Tax_Id=9606 Gene_Symbol=AZGP1 alpha-2-glycoprotein 1, zinc
IPI00184330.5	0	0	0	0	0	0	0	0	0	Tax_Id=9606 Gene_Symbol=MCM2 DNA replication licensing factor MCM2
IPI00219221.3	0	0	0	0	0	0	0	0	0	Tax_Id=9606 Gene_Symbol=LGALS7;LOC732032;LOC653499;LOC728910 Galectin-7
IPI00219575.5	0	0	0	0	0	0	0	0	0	Tax_Id=9606 Gene_Symbol=BLMH Bleomycin hydrolase
IPI00219913.10	0	0	0	0	0	0	0	0	0	Tax_Id=9606 Gene_Symbol=USP14 Ubiquitin carboxyl-terminal hydrolase 14
IPI00220834.8	0	0	0	0	0	0	0	0	0	Tax_Id=9606 Gene_Symbol=XRCC5 ATP-dependent DNA helicase 2 subunit 2
IPI00289334.1	0	0	0	0	0	0	0	0	0	Tax_Id=9606 Gene_Symbol=FLNB Isoform 1 of Filamin-B
IPI00292858.4	0	0	0	0	0	0	0	0	0	Tax_Id=9606 Gene_Symbol=ECGF1 Thymidine phosphorylase precursor
IPI00293655.3	0	0	0	0	0	0	0	0	0	Tax_Id=9606 Gene_Symbol=DDX1 ATP-dependent RNA helicase DDX1
IPI00302176.5	0	0	0	0	0	0	0	0	0	Tax_Id=9606 Gene_Symbol=NOLA1 Isoform 1 of H/ACA ribonucleoprotein complex subunit 1
IPI00302925.3	0	0	0	0	0	0	0	0	0	Tax_Id=9606 Gene_Symbol=CCT8 Chaperonin containing TCP1, subunit 8 (Theta) variant
IPI00374975.2	0	0	0	0	0	0	0	0	0	Tax_Id=9606 Gene_Symbol=PGAM4;LOC728188 Probable phosphoglycerate mutase 4
IPI00376429.3	0	0	0	0	0	0	0	0	0	Tax_Id=9606 Gene_Symbol=LOC391370 similar to ribosomal protein S12
IPI00386604.1	0	0	0	0	0	0	0	0	0	Tax_Id=9606 Gene_Symbol=- Hypothetical protein (Fragment)
IPI00396485.3	0	0	0	0	0	0	0	0	0	Tax_Id=9606 Gene_Symbol=EEF1A1 Elongation factor 1-alpha 1
IPI00397701.3	0	0	0	0	0	0	0	0	0	Tax_Id=9606 Gene_Symbol=LOC729903 similar to 40S ribosomal protein S16
IPI00429191.3	0	0	0	0	0	0	0	0	0	Tax_Id=9606 Gene_Symbol=ETF1 Eukaryotic peptide chain release factor subunit 1
IPI00430808.1	0	0	0	0	0	0	0	0	0	Tax_Id=9606 Gene_Symbol=IGKC IGKC protein
IPI00472082.2	0	0	0	0	0	0	0	0	0	Tax_Id=9606 Gene_Symbol=SERPINB5 42 kDa protein
IPI00472345.1	0	0	0	0	0	0	0	0	0	Tax_Id=9606 Gene_Symbol=IGHG3 IGHG3 protein
IPI00479145.2	0	0	0	0	0	0	0	0	0	Tax_Id=9606 Gene_Symbol=KRT19 Keratin, type I cytoskeletal 19
IPI00550333.3	0	0	0	0	0	0	0	0	0	Tax_Id=9606 Gene_Symbol=ZNF394 Zinc finger protein 394
IPI00550640.2	0	0	0	0	0	0	0	0	0	Tax_Id=9606 Gene_Symbol=IGHG4 IGHG4 protein
IPI00642904.1	0	0	0	0	0	0	0	0	0	Tax_Id=9606 Gene_Symbol=PABPC4 Poly(A) binding protein, cytoplasmic 4
IPI00783491.1	0	0	0	0	0	0	0	0	0	Tax_Id=9606 Gene_Symbol=RNH1 Ribonuclease/angiogenin inhibitor
IPI00786921.1	0	0	0	0	0	0	0	0	0	Tax_Id=9606 Gene_Symbol=SPRR1B similar to Cornifin B
IPI00791728.1	0	0	0	0	0	0	0	0	0	Tax_Id=9606 Gene_Symbol=FABP5 Protein
IPI00794288.1	0	0	0	0	0	0	0	0	0	Tax_Id=9606 Gene_Symbol=MX1 CDNA FLJ35689 fis, clone SPLEN2019379, highly similar to INTERFERON- REGULATED RESISTANCE GTP-BINDING PROTEIN MXA
IPI00797471.2	0	0	0	0	0	0	0	0	0	Tax_Id=9606 Gene_Symbol=KRT80 keratin 80 isoform a
IPI00830113.1	0	0	0	0	0	0	0	0	0	Tax_Id=9606 Gene_Symbol=HBB Delta-hemoglobin
IPI00847674.1	0	0	0	0	0	0	0	0	0	Tax_Id=9606 Gene_Symbol=SERPINB3 SCCA2/SCCA1 fusion protein isoform 1
IPI00000005.1	0	0	0	0	0	0	0	0	0	Tax_Id=9606 Gene_Symbol=NRAS GTPase NRas precursor
IPI00000015.2	0	0	0	0	0	0	0	0	0	Tax_Id=9606 Gene_Symbol=SFRS4 Splicing factor, arginine/serine-rich 4
IPI00000690.1	0	0	0	0	0	0	0	0	0	Tax_Id=9606 Gene_Symbol=AIFM1 Isoform 1 of Apoptosis-inducing factor 1, mitochondrial precursor
IPI00000816.1	0	0	0	0	0	0	0	0	0	Tax_Id=9606 Gene_Symbol=YWHAE 14-3-3 protein epsilon
IPI00001159.9	0	0	0	0	0	0	0	0	0	Tax_Id=9606 Gene_Symbol=GCN1L1 GCN1-like protein 1
IPI00001734.2	0	0	0	0	0	0	0	0	0	Tax_Id=9606 Gene_Symbol=PSAT1 Isoform 1 of Phosphoserine aminotransferase
IPI00002520.1	0	0	0	0	0	0	0	0	0	Tax_Id=9606 Gene_Symbol=SHMT2 Serine hydroxymethyltransferase, mitochondrial precursor
IPI00002557.1	0	0	0	0	0	0	0	0	0	Tax_Id=9606 Gene_Symbol=COPG2 Coatomer subunit gamma-2
IPI00002966.1	0	0	0	0	0	0	0	0	0	Tax_Id=9606 Gene_Symbol=HSPA4 Heat shock 70 kDa protein 4
IPI00003377.1	0	0	0	0	0	0	0	0	0	Tax_Id=9606 Gene_Symbol=SFRS7 Isoform 1 of Splicing factor, arginine/serine-rich 7
IPI00003505.3	0	0	0	0	0	0	0	0	0	Tax_Id=9606 Gene_Symbol=TRIP13 Isoform 1 of Thyroid receptor-interacting protein 13
IPI00003519.1	0	0	0	0	0	0	0	0	0	Tax_Id=9606 Gene_Symbol=EFTUD2 116 kDa U5 small nuclear ribonucleoprotein component
IPI00003588.1	0	0	0	0	0	0	0	0	0	Tax_Id=9606 Gene_Symbol=EEF1E1 Eukaryotic translation elongation factor 1 epsilon-1
IPI00003627.1	0	0	0	0	0	0	0	0	0	Tax_Id=9606 Gene_Symbol=ACTL6A Isoform 1 of Actin-like protein 6A
IPI00003768.1	0	0	0	0	0	0	0	0	0	Tax_Id=9606 Gene_Symbol=PES1 Isoform 1 of Pescadillo homolog 1
IPI00003818.1	0	0	0	0	0	0	0	0	0	Tax_Id=9606 Gene_Symbol=KYNU Kynureninase
IPI00003833.3	0	0	0	0	0	0	0	0	0	Tax_Id=9606 Gene_Symbol=MTCH2 Mitochondrial carrier homolog 2
IPI00003968.1	0	0	0	0	0	0	0	0	0	Tax_Id=9606 Gene_Symbol=NDUFA9 NADH dehydrogenase [ubiquinone] 1 alpha subcomplex subunit 9, mitochondrial precursor
IPI00004459.1	0	0	0	0	0	0	0	0	0	Tax_Id=9606 Gene_Symbol=DIMT1L Probable dimethyladenosine transferase
IPI00004968.1	0	0	0	0	0	0	0	0	0	Tax_Id=9606 Gene_Symbol=PRPF19 Pre-mRNA-processing factor 19
IPI00005129.7	0	0	0	0	0	0	0	0	0	Tax_Id=9606 Gene_Symbol=SCAMP1 Isoform 1 of Secretory carrier-associated membrane protein 1
IPI00005154.1	0	0	0	0	0	0	0	0	0	Tax_Id=9606 Gene_Symbol=SSRP1 FACT complex subunit SSRP1
IPI00005158.1	0	0	0	0	0	0	0	0	0	Tax_Id=9606 Gene_Symbol=LONP1 Lon protease homolog, mitochondrial precursor
IPI00005613.3	0	0	0	0	0	0	0	0	0	Tax_Id=9606 Gene_Symbol=U2AF1 Splicing factor U2AF 35 kDa subunit
IPI00005634.3	0	0	0	0	0	0	0	0	0	Tax_Id=9606 Gene_Symbol=KIAA0372 Tetratricopeptide repeat protein 37
IPI00005719.1	0	0	0	0	0	0	0	0	0	Tax_Id=9606 Gene_Symbol=RAB1A Isoform 1 of Ras-related protein Rab-1A
IPI00006379.1	0	0	0	0	0	0	0	0	0	Tax_Id=9606 Gene_Symbol=NOP5/NOP58 Nucleolar protein 5
IPI00006715.3	0	0	0	0	0	0	0	0	0	Tax_Id=9606 Gene_Symbol=RAD21 Double-strand-break repair protein rad21 homolog
IPI00006865.3	0	0	0	0	0	0	0	0	0	Tax_Id=9606 Gene_Symbol=SEC22B Vesicle-trafficking protein SEC22b
IPI00007004.4	0	0	0	0	0	0	0	0	0	Tax_Id=9606 Gene_Symbol=RRP15 RRP15-like protein
IPI00007049.1	0	0	0	0	0	0	0	0	0	Tax_Id=9606 Gene_Symbol=MRPS18C 28S ribosomal protein S18c, mitochondrial precursor
IPI00007084.2	0	0	0	0	0	0	0	0	0	Tax_Id=9606 Gene_Symbol=SLC25A13 Mitochondrial aspartate-glutamate carrier protein
IPI00007165.1	0	0	0	0	0	0	0	0	0	Tax_Id=9606 Gene_Symbol=DOLK Transmembrane protein 15
IPI00007188.5	0	0	0	0	0	0	0	0	0	Tax_Id=9606 Gene_Symbol=SLC25A5 ADP/ATP translocase 2
IPI00007675.6	0	0	0	0	0	0	0	0	0	Tax_Id=9606 Gene_Symbol=DYNC1LI1 Cytoplasmic dynein 1 light intermediate chain 1
IPI00007729.1	0	0	0	0	0	0	0	0	0	Tax_Id=9606 Gene_Symbol=NOL7 Isoform 1 of Nucleolar protein 7
IPI00008524.1	0	0	0	0	0	0	0	0	0	Tax_Id=9606 Gene_Symbol=PABPC1 Isoform 1 of Polyadenylate-binding protein 1
IPI00008552.6	0	0	0	0	0	0	0	0	0	Tax_Id=9606 Gene_Symbol=TXNL2 Thioredoxin-like protein 2
IPI00008982.1	0	0	0	0	0	0	0	0	0	Tax_Id=9606 Gene_Symbol=ALDH18A1 Isoform Long of Delta 1-pyrroline-5-carboxylate synthetase
IPI00009032.1	0	0	0	0	0	0	0	0	0	Tax_Id=9606 Gene_Symbol=SSB Lupus La protein
IPI00009379.1	0	0	0	0	0	0	0	0	0	Tax_Id=9606 Gene_Symbol=IGHMBP2 DNA-binding protein SMUBP-2
IPI00009542.1	0	0	0	0	0	0	0	0	0	Tax_Id=9606 Gene_Symbol=MAGED2 Isoform 1 of Melanoma-associated antigen D2
IPI00009634.1	0	0	0	0	0	0	0	0	0	Tax_Id=9606 Gene_Symbol=SQRDL Sulfide:quinone oxidoreductase, mitochondrial precursor
IPI00009680.3	0	0	0	0	0	0	0	0	0	Tax_Id=9606 Gene_Symbol=MRPL44 39S ribosomal protein L44, mitochondrial precursor
IPI00009771.6	0	0	0	0	0	0	0	0	0	Tax_Id=9606 Gene_Symbol=LMNB2 Lamin-B2
IPI00009822.1	0	0	0	0	0	0	0	0	0	Tax_Id=9606 Gene_Symbol=SRP54 Signal recognition particle 54 kDa protein
IPI00009960.6	0	0	0	0	0	0	0	0	0	Tax_Id=9606 Gene_Symbol=IMMT Isoform 1 of Mitochondrial inner membrane protein
IPI00010278.6	0	0	0	0	0	0	0	0	0	Tax_Id=9606 Gene_Symbol=MRPS30 Mitochondrial 28S ribosomal protein S30
IPI00010740.1	0	0	0	0	0	0	0	0	0	Tax_Id=9606 Gene_Symbol=SFPQ Isoform Long of Splicing factor, proline- and glutamine-rich
IPI00010796.1	0	0	0	0	0	0	0	0	0	Tax_Id=9606 Gene_Symbol=P4HB Protein disulfide-isomerase precursor
IPI00010810.1	0	0	0	0	0	0	0	0	0	Tax_Id=9606 Gene_Symbol=ETFA Electron transfer flavoprotein subunit alpha, mitochondrial precursor
IPI00010845.3	0	0	0	0	0	0	0	0	0	Tax_Id=9606 Gene_Symbol=NDUFS8 NADH dehydrogenase [ubiquinone] iron-sulfur protein 8, mitochondrial precursor
IPI00011126.6	0	0	0	0	0	0	0	0	0	Tax_Id=9606 Gene_Symbol=PSMC1 26S protease regulatory subunit 4
IPI00011454.1	0	0	0	0	0	0	0	0	0	Tax_Id=9606 Gene_Symbol=GANAB Isoform 2 of Neutral alpha-glucosidase AB precursor
IPI00011698.3	0	0	0	0	0	0	0	0	0	Tax_Id=9606 Gene_Symbol=SAP18 Histone deacetylase complex subunit SAP18
IPI00012197.1	0	0	0	0	0	0	0	0	0	Tax_Id=9606 Gene_Symbol=XTP3TPA XTP3-transactivated gene A protein
IPI00012200.1	0	0	0	0	0	0	0	0	0	Tax_Id=9606 Gene_Symbol=C11orf48 Conserved hypothetical protein
IPI00012442.1	0	0	0	0	0	0	0	0	0	Tax_Id=9606 Gene_Symbol=G3BP1 Ras GTPase-activating protein-binding protein 1
IPI00012535.1	0	0	0	0	0	0	0	0	0	Tax_Id=9606 Gene_Symbol=DNAJA1 DnaJ homolog subfamily A member 1
IPI00012772.8	0	0	0	0	0	0	0	0	0	Tax_Id=9606 Gene_Symbol=RPL8 60S ribosomal protein L8
IPI00013070.2	0	0	0	0	0	0	0	0	0	Tax_Id=9606 Gene_Symbol=HNRPUL1 Isoform 1 of Heterogeneous nuclear ribonucleoprotein U-like protein 1
IPI00013122.1	0	0	0	0	0	0	0	0	0	Tax_Id=9606 Gene_Symbol=CDC37 Hsp90 co-chaperone Cdc37
IPI00013146.1	0	0	0	0	0	0	0	0	0	Tax_Id=9606 Gene_Symbol=MRPS22 Mitochondrial 28S ribosomal protein S22
IPI00013167.1	0	0	0	0	0	0	0	0	0	Tax_Id=9606 Gene_Symbol=MRPS25 Mitochondrial 28S ribosomal protein S25
IPI00013174.2	0	0	0	0	0	0	0	0	0	Tax_Id=9606 Gene_Symbol=TMEM137;RBM14 Isoform 1 of RNA-binding protein 14
IPI00013195.1	0	0	0	0	0	0	0	0	0	Tax_Id=9606 Gene_Symbol=MRPL49 Mitochondrial 39S ribosomal protein L49
IPI00013452.8	0	0	0	0	0	0	0	0	0	Tax_Id=9606 Gene_Symbol=EPRS glutamyl-prolyl tRNA synthetase
IPI00013679.1	0	0	0	0	0	0	0	0	0	Tax_Id=9606 Gene_Symbol=DUT Isoform DUT-M of Deoxyuridine 5'-triphosphate nucleotidohydrolase, mitochondrial precursor
IPI00013847.4	0	0	0	0	0	0	0	0	0	Tax_Id=9606 Gene_Symbol=UQCRC1 Ubiquinol-cytochrome-c reductase complex core protein 1, mitochondrial precursor
IPI00013877.2	0	0	0	0	0	0	0	0	0	Tax_Id=9606 Gene_Symbol=HNRPH3 Isoform 1 of Heterogeneous nuclear ribonucleoprotein H3
IPI00015018.1	0	0	0	0	0	0	0	0	0	Tax_Id=9606 Gene_Symbol=PPA1 Inorganic pyrophosphatase
IPI00015602.1	0	0	0	0	0	0	0	0	0	Tax_Id=9606 Gene_Symbol=TOMM70A Mitochondrial precursor proteins import receptor
IPI00015842.1	0	0	0	0	0	0	0	0	0	Tax_Id=9606 Gene_Symbol=RCN1 Reticulocalbin-1 precursor
IPI00015911.1	0	0	0	0	0	0	0	0	0	Tax_Id=9606 Gene_Symbol=DLD Dihydrolipoyl dehydrogenase, mitochondrial precursor
IPI00015953.3	0	0	0	0	0	0	0	0	0	Tax_Id=9606 Gene_Symbol=DDX21 Isoform 1 of Nucleolar RNA helicase 2
IPI00015954.1	0	0	0	0	0	0	0	0	0	Tax_Id=9606 Gene_Symbol=SAR1A GTP-binding protein SAR1a
IPI00016077.1	0	0	0	0	0	0	0	0	0	Tax_Id=9606 Gene_Symbol=GBAS Protein NipSnap2
IPI00016339.4	0	0	0	0	0	0	0	0	0	Tax_Id=9606 Gene_Symbol=RAB5C Ras-related protein Rab-5C
IPI00016478.2	0	0	0	0	0	0	0	0	0	Tax_Id=9606 Gene_Symbol=C1orf109 Isoform 1 of Uncharacterized protein C1orf109
IPI00016862.1	0	0	0	0	0	0	0	0	0	Tax_Id=9606 Gene_Symbol=GSR Isoform Mitochondrial of Glutathione reductase, mitochondrial precursor
IPI00017412.1	0	0	0	0	0	0	0	0	0	Tax_Id=9606 Gene_Symbol=RFC2 Isoform 1 of Replication factor C subunit 2
IPI00017469.1	0	0	0	0	0	0	0	0	0	Tax_Id=9606 Gene_Symbol=SPR Sepiapterin reductase
IPI00017726.1	0	0	0	0	0	0	0	0	0	Tax_Id=9606 Gene_Symbol=HSD17B10 Isoform 1 of 3-hydroxyacyl-CoA dehydrogenase type-2
IPI00018120.1	0	0	0	0	0	0	0	0	0	Tax_Id=9606 Gene_Symbol=DAP3 Mitochondrial 28S ribosomal protein S29
IPI00018206.3	0	0	0	0	0	0	0	0	0	Tax_Id=9606 Gene_Symbol=GOT2 Aspartate aminotransferase, mitochondrial precursor
IPI00018272.3	0	0	0	0	0	0	0	0	0	Tax_Id=9606 Gene_Symbol=PNPO Pyridoxine-5'-phosphate oxidase
IPI00018398.4	0	0	0	0	0	0	0	0	0	Tax_Id=9606 Gene_Symbol=PSMC3 26S protease regulatory subunit 6A
IPI00018452.1	0	0	0	0	0	0	0	0	0	Tax_Id=9606 Gene_Symbol=CPNE1 Copine-1
IPI00018465.1	0	0	0	0	0	0	0	0	0	Tax_Id=9606 Gene_Symbol=CCT7 T-complex protein 1 subunit eta
IPI00019345.1	0	0	0	0	0	0	0	0	0	Tax_Id=9606 Gene_Symbol=RAP1A Ras-related protein Rap-1A precursor
IPI00019472.4	0	0	0	0	0	0	0	0	0	Tax_Id=9606 Gene_Symbol=SLC1A5 Neutral amino acid transporter B
IPI00019488.1	0	0	0	0	0	0	0	0	0	Tax_Id=9606 Gene_Symbol=IMP3 U3 small nucleolar ribonucleoprotein protein IMP3
IPI00020042.2	0	0	0	0	0	0	0	0	0	Tax_Id=9606 Gene_Symbol=PSMC4 Isoform 1 of 26S protease regulatory subunit 6B
IPI00020436.4	0	0	0	0	0	0	0	0	0	Tax_Id=9606 Gene_Symbol=RAB11B Ras-related protein Rab-11B
IPI00020599.1	0	0	0	0	0	0	0	0	0	Tax_Id=9606 Gene_Symbol=CALR Calreticulin precursor
IPI00020618.1	0	0	0	0	0	0	0	0	0	Tax_Id=9606 Gene_Symbol=HIST1H4G H4 histone family, member L
IPI00020944.1	0	0	0	0	0	0	0	0	0	Tax_Id=9606 Gene_Symbol=FDFT1 Squalene synthetase
IPI00020984.1	0	0	0	0	0	0	0	0	0	Tax_Id=9606 Gene_Symbol=CANX Calnexin precursor
IPI00021048.1	0	0	0	0	0	0	0	0	0	Tax_Id=9606 Gene_Symbol=FER1L3 Isoform 1 of Myoferlin
IPI00021290.5	0	0	0	0	0	0	0	0	0	Tax_Id=9606 Gene_Symbol=ACLY ATP-citrate synthase
IPI00021428.1	0	0	0	0	0	0	0	0	0	Tax_Id=9606 Gene_Symbol=ACTA1 Actin, alpha skeletal muscle
IPI00021570.1	0	0	0	0	0	0	0	0	0	Tax_Id=9606 Gene_Symbol=EDF1 Isoform 1 of Endothelial differentiation-related factor 1
IPI00021700.3	0	0	0	0	0	0	0	0	0	Tax_Id=9606 Gene_Symbol=PCNA Proliferating cell nuclear antigen
IPI00021751.5	0	0	0	0	0	0	0	0	0	Tax_Id=9606 Gene_Symbol=NEFH Neurofilament heavy polypeptide
IPI00021785.2	0	0	0	0	0	0	0	0	0	Tax_Id=9606 Gene_Symbol=COX5B Cytochrome c oxidase subunit 5B, mitochondrial precursor
IPI00021827.3	0	0	0	0	0	0	0	0	0	Tax_Id=9606 Gene_Symbol=DEFA3 Neutrophil defensin 3 precursor
IPI00021841.1	0	0	0	0	0	0	0	0	0	Tax_Id=9606 Gene_Symbol=APOA1 Apolipoprotein A-I precursor
IPI00021926.2	0	0	0	0	0	0	0	0	0	Tax_Id=9606 Gene_Symbol=PSMC6 26S protease regulatory subunit S10B
IPI00022002.5	0	0	0	0	0	0	0	0	0	Tax_Id=9606 Gene_Symbol=MRPS27 Mitochondrial 28S ribosomal protein S27
IPI00022275.6	0	0	0	0	0	0	0	0	0	Tax_Id=9606 Gene_Symbol=SACM1L SAC1 suppressor of actin mutations 1-like
IPI00022373.2	0	0	0	0	0	0	0	0	0	Tax_Id=9606 Gene_Symbol=NOB1 RNA-binding protein NOB1
IPI00022403.1	0	0	0	0	0	0	0	0	0	Tax_Id=9606 Gene_Symbol=MRPL13 39S ribosomal protein L13, mitochondrial
IPI00022744.5	0	0	0	0	0	0	0	0	0	Tax_Id=9606 Gene_Symbol=CSE1L Isoform 1 of Exportin-2
IPI00022793.4	0	0	0	0	0	0	0	0	0	Tax_Id=9606 Gene_Symbol=HADHB Trifunctional enzyme beta subunit, mitochondrial precursor
IPI00022977.1	0	0	0	0	0	0	0	0	0	Tax_Id=9606 Gene_Symbol=CKB Creatine kinase B-type
IPI00023086.3	0	0	0	0	0	0	0	0	0	Tax_Id=9606 Gene_Symbol=MRPL15 39S ribosomal protein L15, mitochondrial precursor
IPI00023334.1	0	0	0	0	0	0	0	0	0	Tax_Id=9606 Gene_Symbol=MRPL4 Isoform 1 of Mitochondrial 39S ribosomal protein L4
IPI00023526.4	0	0	0	0	0	0	0	0	0	Tax_Id=9606 Gene_Symbol=RAB6A Isoform 1 of Ras-related protein Rab-6A
IPI00023728.1	0	0	0	0	0	0	0	0	0	Tax_Id=9606 Gene_Symbol=GGH Gamma-glutamyl hydrolase precursor
IPI00023919.4	0	0	0	0	0	0	0	0	0	Tax_Id=9606 Gene_Symbol=PSMC5 26S protease regulatory subunit 8
IPI00024067.4	0	0	0	0	0	0	0	0	0	Tax_Id=9606 Gene_Symbol=CLTC Isoform 1 of Clathrin heavy chain 1
IPI00024143.4	0	0	0	0	0	0	0	0	0	Tax_Id=9606 Gene_Symbol=AAAS Aladin
IPI00024279.4	0	0	0	0	0	0	0	0	0	Tax_Id=9606 Gene_Symbol=HEATR1 HEAT repeat-containing protein 1
IPI00024364.2	0	0	0	0	0	0	0	0	0	Tax_Id=9606 Gene_Symbol=TNPO1 transportin 1 isoform 1
IPI00024919.3	0	0	0	0	0	0	0	0	0	Tax_Id=9606 Gene_Symbol=PRDX3 Thioredoxin-dependent peroxide reductase, mitochondrial precursor
IPI00025086.3	0	0	0	0	0	0	0	0	0	Tax_Id=9606 Gene_Symbol=COX5A Cytochrome c oxidase subunit 5A, mitochondrial precursor
IPI00025252.1	0	0	0	0	0	0	0	0	0	Tax_Id=9606 Gene_Symbol=PDIA3 Protein disulfide-isomerase A3 precursor
IPI00025273.1	0	0	0	0	0	0	0	0	0	Tax_Id=9606 Gene_Symbol=GART Isoform Long of Trifunctional purine biosynthetic protein adenosine-3
IPI00025277.5	0	0	0	0	0	0	0	0	0	Tax_Id=9606 Gene_Symbol=PDCD6 Programmed cell death protein 6
IPI00025491.1	0	0	0	0	0	0	0	0	0	Tax_Id=9606 Gene_Symbol=EIF4A1 Eukaryotic initiation factor 4A-I
IPI00025796.3	0	0	0	0	0	0	0	0	0	Tax_Id=9606 Gene_Symbol=NDUFS3 NADH dehydrogenase [ubiquinone] iron-sulfur protein 3, mitochondrial precursor
IPI00025815.2	0	0	0	0	0	0	0	0	0	Tax_Id=9606 Gene_Symbol=TARDBP TDP43
IPI00025874.2	0	0	0	0	0	0	0	0	0	Tax_Id=9606 Gene_Symbol=RPN1 Dolichyl-diphosphooligosaccharide--protein glycosyltransferase 67 kDa subunit precursor
IPI00026087.1	0	0	0	0	0	0	0	0	0	Tax_Id=9606 Gene_Symbol=BANF1 Barrier-to-autointegration factor
IPI00026320.1	0	0	0	0	0	0	0	0	0	Tax_Id=9606 Gene_Symbol=UBR5 E3 ubiquitin-protein ligase EDD1
IPI00026689.4	0	0	0	0	0	0	0	0	0	Tax_Id=9606 Gene_Symbol=CDC2 Hypothetical protein DKFZp686L20222
IPI00027019.2	0	0	0	0	0	0	0	0	0	Tax_Id=9606 Gene_Symbol=PRH1;PRH2;PRR4 Proline-rich protein 4 precursor
IPI00027423.3	0	0	0	0	0	0	0	0	0	Tax_Id=9606 Gene_Symbol=PPP1CA protein phosphatase 1, catalytic subunit, alpha isoform 3
IPI00028005.1	0	0	0	0	0	0	0	0	0	Tax_Id=9606 Gene_Symbol=NUP107 Nuclear pore complex protein Nup107
IPI00028109.1	0	0	0	0	0	0	0	0	0	Tax_Id=9606 Gene_Symbol=HDPY-30 Dpy-30-like protein
IPI00028387.3	0	0	0	0	0	0	0	0	0	Tax_Id=9606 Gene_Symbol=C20orf116 Isoform 1 of Uncharacterized protein C20orf116 precursor
IPI00028635.4	0	0	0	0	0	0	0	0	0	Tax_Id=9606 Gene_Symbol=RPN2 Ribophorin II
IPI00028955.4	0	0	0	0	0	0	0	0	0	Tax_Id=9606 Gene_Symbol=BOP1 Ribosome biogenesis protein BOP1
IPI00029079.5	0	0	0	0	0	0	0	0	0	Tax_Id=9606 Gene_Symbol=GMPS GMP synthase
IPI00029731.8	0	0	0	0	0	0	0	0	0	Tax_Id=9606 Gene_Symbol=RPL35A 60S ribosomal protein L35a
IPI00029764.1	0	0	0	0	0	0	0	0	0	Tax_Id=9606 Gene_Symbol=SF3A3 Splicing factor 3A subunit 3
IPI00030702.1	0	0	0	0	0	0	0	0	0	Tax_Id=9606 Gene_Symbol=IDH3A Isoform 1 of Isocitrate dehydrogenase [NAD] subunit alpha, mitochondrial precursor
IPI00031397.3	0	0	0	0	0	0	0	0	0	Tax_Id=9606 Gene_Symbol=ACSL3 Long-chain-fatty-acid--CoA ligase 3
IPI00031420.3	0	0	0	0	0	0	0	0	0	Tax_Id=9606 Gene_Symbol=UGDH UDP-glucose 6-dehydrogenase
IPI00031514.1	0	0	0	0	0	0	0	0	0	Tax_Id=9606 Gene_Symbol=RFC5 Replication factor C subunit 5
IPI00031522.2	0	0	0	0	0	0	0	0	0	Tax_Id=9606 Gene_Symbol=HADHA Trifunctional enzyme subunit alpha, mitochondrial precursor
IPI00031564.1	0	0	0	0	0	0	0	0	0	Tax_Id=9606 Gene_Symbol=C7orf24 Uncharacterized protein C7orf24
IPI00031608.2	0	0	0	0	0	0	0	0	0	Tax_Id=9606 Gene_Symbol=SPATA5L1 Spermatogenesis-associated protein 5-like protein 1
IPI00031697.1	0	0	0	0	0	0	0	0	0	Tax_Id=9606 Gene_Symbol=TMEM109 Transmembrane protein 109 precursor
IPI00031801.4	0	0	0	0	0	0	0	0	0	Tax_Id=9606 Gene_Symbol=CSDA Isoform 1 of DNA-binding protein A
IPI00031820.3	0	0	0	0	0	0	0	0	0	Tax_Id=9606 Gene_Symbol=FARSA Phenylalanyl-tRNA synthetase alpha chain
IPI00032325.1	0	0	0	0	0	0	0	0	0	Tax_Id=9606 Gene_Symbol=CSTA Cystatin-A
IPI00032406.1	0	0	0	0	0	0	0	0	0	Tax_Id=9606 Gene_Symbol=DNAJA2 DnaJ homolog subfamily A member 2
IPI00032849.2	0	0	0	0	0	0	0	0	0	Tax_Id=9606 Gene_Symbol=HSPC111 UPF0384 protein CGI-117
IPI00032872.3	0	0	0	0	0	0	0	0	0	Tax_Id=9606 Gene_Symbol=MRPS16 28S ribosomal protein S16, mitochondrial precursor
IPI00032881.2	0	0	0	0	0	0	0	0	0	Tax_Id=9606 Gene_Symbol=MRPS23 Mitochondrial ribosomal protein S23
IPI00034049.1	0	0	0	0	0	0	0	0	0	Tax_Id=9606 Gene_Symbol=UPF1 Isoform 1 of Regulator of nonsense transcripts 1
IPI00055606.2	0	0	0	0	0	0	0	0	0	Tax_Id=9606 Gene_Symbol=FHL1 Isoform 2 of Four and a half LIM domains protein 1
IPI00061245.4	0	0	0	0	0	0	0	0	0	Tax_Id=9606 Gene_Symbol=MRPS10 Mitochondrial 28S ribosomal protein S10
IPI00062120.1	0	0	0	0	0	0	0	0	0	Tax_Id=9606 Gene_Symbol=S100A16 Protein S100-A16
IPI00072377.1	0	0	0	0	0	0	0	0	0	Tax_Id=9606 Gene_Symbol=SET Isoform 1 of Protein SET
IPI00084571.4	0	0	0	0	0	0	0	0	0	Tax_Id=9606 Gene_Symbol=MRPL39 Isoform 2 of Mitochondrial 39S ribosomal protein L39
IPI00101186.6	0	0	0	0	0	0	0	0	0	Tax_Id=9606 Gene_Symbol=RRP12 Isoform 1 of RRP12-like protein
IPI00107113.3	0	0	0	0	0	0	0	0	0	Tax_Id=9606 Gene_Symbol=UTP14A Isoform 1 of U3 small nucleolar RNA-associated protein 14 homolog A
IPI00141318.2	0	0	0	0	0	0	0	0	0	Tax_Id=9606 Gene_Symbol=CKAP4 Isoform 1 of Cytoskeleton-associated protein 4
IPI00146935.4	0	0	0	0	0	0	0	0	0	Tax_Id=9606 Gene_Symbol=DNM1L Isoform 1 of Dynamin-1-like protein
IPI00152785.3	0	0	0	0	0	0	0	0	0	Tax_Id=9606 Gene_Symbol=HIST1H2BO Histone H2B type 1-O
IPI00152981.1	0	0	0	0	0	0	0	0	0	Tax_Id=9606 Gene_Symbol=ACAD9 Acyl-CoA dehydrogenase family member 9, mitochondrial precursor
IPI00153032.1	0	0	0	0	0	0	0	0	0	Tax_Id=9606 Gene_Symbol=LTV1 LTV1 homolog
IPI00154590.6	0	0	0	0	0	0	0	0	0	Tax_Id=9606 Gene_Symbol=MKI67IP MKI67 FHA domain-interacting nucleolar phosphoprotein
IPI00156829.1	0	0	0	0	0	0	0	0	0	Tax_Id=9606 Gene_Symbol=SPRR1A small proline-rich protein 1A
IPI00162207.7	0	0	0	0	0	0	0	0	0	Tax_Id=9606 Gene_Symbol=KRBA1 KIAA1862 protein
IPI00162330.3	0	0	0	0	0	0	0	0	0	Tax_Id=9606 Gene_Symbol=MRPL37 39S ribosomal protein L37, mitochondrial precursor
IPI00163505.2	0	0	0	0	0	0	0	0	0	Tax_Id=9606 Gene_Symbol=RBM39 Isoform 1 of RNA-binding protein 39
IPI00169325.1	0	0	0	0	0	0	0	0	0	Tax_Id=9606 Gene_Symbol=WDR36 WD repeat protein 36
IPI00171445.1	0	0	0	0	0	0	0	0	0	Tax_Id=9606 Gene_Symbol=ATAD1 ATPase family AAA domain-containing protein 1
IPI00171626.3	0	0	0	0	0	0	0	0	0	Tax_Id=9606 Gene_Symbol=AYTL2 1-acylglycerophosphocholine O-acyltransferase 1
IPI00171664.2	0	0	0	0	0	0	0	0	0	Tax_Id=9606 Gene_Symbol=NUP43 48 kDa protein
IPI00172591.5	0	0	0	0	0	0	0	0	0	Tax_Id=9606 Gene_Symbol=MRPL17 39S ribosomal protein L17, mitochondrial precursor
IPI00176903.2	0	0	0	0	0	0	0	0	0	Tax_Id=9606 Gene_Symbol=PTRF Isoform 1 of Polymerase I and transcript release factor
IPI00179330.6	0	0	0	0	0	0	0	0	0	Tax_Id=9606 Gene_Symbol=UBB;RPS27A;UBC ubiquitin and ribosomal protein S27a precursor
IPI00181231.9	0	0	0	0	0	0	0	0	0	Tax_Id=9606 Gene_Symbol=PTCD3 79 kDa protein
IPI00181728.1	0	0	0	0	0	0	0	0	0	Tax_Id=9606 Gene_Symbol=BXDC2 Brix domain-containing protein 2
IPI00184533.1	0	0	0	0	0	0	0	0	0	Tax_Id=9606 Gene_Symbol=USP11 ubiquitin specific protease 11
IPI00185146.5	0	0	0	0	0	0	0	0	0	Tax_Id=9606 Gene_Symbol=IPO9 Importin-9
IPI00185374.4	0	0	0	0	0	0	0	0	0	Tax_Id=9606 Gene_Symbol=PSMD12 26S proteasome non-ATPase regulatory subunit 12
IPI00215780.5	0	0	0	0	0	0	0	0	0	Tax_Id=9606 Gene_Symbol=RPS19 40S ribosomal protein S19
IPI00215790.6	0	0	0	0	0	0	0	0	0	Tax_Id=9606 Gene_Symbol=RPL38 60S ribosomal protein L38
IPI00215965.2	0	0	0	0	0	0	0	0	0	Tax_Id=9606 Gene_Symbol=HNRPA1 Isoform A1-B of Heterogeneous nuclear ribonucleoprotein A1
IPI00216457.7	0	0	0	0	0	0	0	0	0	Tax_Id=9606 Gene_Symbol=HIST2H2AA3;HIST2H2AA4 Histone H2A type 2-A
IPI00216694.3	0	0	0	0	0	0	0	0	0	Tax_Id=9606 Gene_Symbol=PLS3 plastin 3
IPI00216999.2	0	0	0	0	0	0	0	0	0	Tax_Id=9606 Gene_Symbol=C14orf21 Uncharacterized protein C14orf21
IPI00217081.1	0	0	0	0	0	0	0	0	0	Tax_Id=9606 Gene_Symbol=FUNDC1 FUN14 domain-containing protein 1
IPI00217553.1	0	0	0	0	0	0	0	0	0	Tax_Id=9606 Gene_Symbol=MRPL41 39S ribosomal protein L41, mitochondrial precursor
IPI00217686.3	0	0	0	0	0	0	0	0	0	Tax_Id=9606 Gene_Symbol=FTSJ3 Putative rRNA methyltransferase 3
IPI00217952.6	0	0	0	0	0	0	0	0	0	Tax_Id=9606 Gene_Symbol=GFPT1 Isoform 1 of Glucosamine--fructose-6-phosphate aminotransferase [isomerizing] 1
IPI00218466.6	0	0	0	0	0	0	0	0	0	Tax_Id=9606 Gene_Symbol=SEC61A1 Isoform 1 of Protein transport protein Sec61 subunit alpha isoform 1
IPI00218591.2	0	0	0	0	0	0	0	0	0	Tax_Id=9606 Gene_Symbol=SFRS1 Isoform ASF-2 of Splicing factor, arginine/serine-rich 1
IPI00218693.8	0	0	0	0	0	0	0	0	0	Tax_Id=9606 Gene_Symbol=APRT Adenine phosphoribosyltransferase
IPI00218782.2	0	0	0	0	0	0	0	0	0	Tax_Id=9606 Gene_Symbol=CAPZB Capping protein (Actin filament) muscle Z-line, beta
IPI00219078.5	0	0	0	0	0	0	0	0	0	Tax_Id=9606 Gene_Symbol=ATP2A2 Isoform SERCA2B of Sarcoplasmic/endoplasmic reticulum calcium ATPase 2
IPI00219160.3	0	0	0	0	0	0	0	0	0	Tax_Id=9606 Gene_Symbol=RPL34 60S ribosomal protein L34
IPI00219217.3	0	0	0	0	0	0	0	0	0	Tax_Id=9606 Gene_Symbol=LDHB L-lactate dehydrogenase B chain
IPI00219219.3	0	0	0	0	0	0	0	0	0	Tax_Id=9606 Gene_Symbol=LGALS1 Galectin-1
IPI00219446.5	0	0	0	0	0	0	0	0	0	Tax_Id=9606 Gene_Symbol=PEBP1 Phosphatidylethanolamine-binding protein 1
IPI00219622.3	0	0	0	0	0	0	0	0	0	Tax_Id=9606 Gene_Symbol=PSMA2 Proteasome subunit alpha type 2
IPI00219729.3	0	0	0	0	0	0	0	0	0	Tax_Id=9606 Gene_Symbol=SLC25A11 Mitochondrial 2-oxoglutarate/malate carrier protein
IPI00219774.3	0	0	0	0	0	0	0	0	0	Tax_Id=9606 Gene_Symbol=PRKAR2A cAMP-dependent protein kinase type II-alpha regulatory subunit
IPI00219825.2	0	0	0	0	0	0	0	0	0	Tax_Id=9606 Gene_Symbol=PSAP Prosaposin
IPI00219910.1	0	0	0	0	0	0	0	0	0	Tax_Id=9606 Gene_Symbol=BLVRB 23 kDa protein
IPI00220219.6	0	0	0	0	0	0	0	0	0	Tax_Id=9606 Gene_Symbol=COPB2 Coatomer subunit beta'
IPI00220301.5	0	0	0	0	0	0	0	0	0	Tax_Id=9606 Gene_Symbol=PRDX6 Peroxiredoxin-6
IPI00220362.5	0	0	0	0	0	0	0	0	0	Tax_Id=9606 Gene_Symbol=HSPE1 10 kDa heat shock protein, mitochondrial
IPI00220487.4	0	0	0	0	0	0	0	0	0	Tax_Id=9606 Gene_Symbol=ATP5H Isoform 1 of ATP synthase D chain, mitochondrial
IPI00220642.7	0	0	0	0	0	0	0	0	0	Tax_Id=9606 Gene_Symbol=YWHAG 14-3-3 protein gamma
IPI00220739.3	0	0	0	0	0	0	0	0	0	Tax_Id=9606 Gene_Symbol=PGRMC1 Membrane-associated progesterone receptor component 1
IPI00221089.5	0	0	0	0	0	0	0	0	0	Tax_Id=9606 Gene_Symbol=RPS13 40S ribosomal protein S13
IPI00221092.8	0	0	0	0	0	0	0	0	0	Tax_Id=9606 Gene_Symbol=RPS16 40S ribosomal protein S16
IPI00221140.2	0	0	0	0	0	0	0	0	0	Tax_Id=9606 Gene_Symbol=PDE1A Isoform 5 of Calcium/calmodulin-dependent 3',5'-cyclic nucleotide phosphodiesterase 1A
IPI00221325.3	0	0	0	0	0	0	0	0	0	Tax_Id=9606 Gene_Symbol=RANBP2 E3 SUMO-protein ligase RanBP2
IPI00237884.2	0	0	0	0	0	0	0	0	0	Tax_Id=9606 Gene_Symbol=AKAP12 Isoform 1 of A-kinase anchor protein 12
IPI00246975.8	0	0	0	0	0	0	0	0	0	Tax_Id=9606 Gene_Symbol=GSTM3 Glutathione S-transferase Mu 3
IPI00289258.4	0	0	0	0	0	0	0	0	0	Tax_Id=9606 Gene_Symbol=MYO10 Myosin-X
IPI00289454.2	0	0	0	0	0	0	0	0	0	Tax_Id=9606 Gene_Symbol=MUS81 Crossover junction endonuclease MUS81
IPI00289601.10	0	0	0	0	0	0	0	0	0	Tax_Id=9606 Gene_Symbol=HDAC2 histone deacetylase 2
IPI00290142.5	0	0	0	0	0	0	0	0	0	Tax_Id=9606 Gene_Symbol=CTPS CTP synthase 1
IPI00291922.2	0	0	0	0	0	0	0	0	0	Tax_Id=9606 Gene_Symbol=PSMA5 Proteasome subunit alpha type 5
IPI00291928.8	0	0	0	0	0	0	0	0	0	Tax_Id=9606 Gene_Symbol=RAB14 Ras-related protein Rab-14
IPI00292020.3	0	0	0	0	0	0	0	0	0	Tax_Id=9606 Gene_Symbol=SRM Spermidine synthase
IPI00292135.1	0	0	0	0	0	0	0	0	0	Tax_Id=9606 Gene_Symbol=LBR Lamin-B receptor
IPI00292771.4	0	0	0	0	0	0	0	0	0	Tax_Id=9606 Gene_Symbol=NUMA1 Isoform 1 of Nuclear mitotic apparatus protein 1
IPI00293078.1	0	0	0	0	0	0	0	0	0	Tax_Id=9606 Gene_Symbol=DDX27 Probable ATP-dependent RNA helicase DDX27
IPI00293434.2	0	0	0	0	0	0	0	0	0	Tax_Id=9606 Gene_Symbol=SRP14 Signal recognition particle 14 kDa protein
IPI00293845.4	0	0	0	0	0	0	0	0	0	Tax_Id=9606 Gene_Symbol=RIF1 275 kDa protein
IPI00294242.2	0	0	0	0	0	0	0	0	0	Tax_Id=9606 Gene_Symbol=MRPS31 28S ribosomal protein S31, mitochondrial precursor
IPI00294779.1	0	0	0	0	0	0	0	0	0	Tax_Id=9606 Gene_Symbol=VDAC3 Isoform 2 of Voltage-dependent anion-selective channel protein 3
IPI00294834.5	0	0	0	0	0	0	0	0	0	Tax_Id=9606 Gene_Symbol=ASPH 86 kDa protein
IPI00294891.4	0	0	0	0	0	0	0	0	0	Tax_Id=9606 Gene_Symbol=NOL1 Isoform 2 of Putative RNA methyltransferase NOL1
IPI00295098.3	0	0	0	0	0	0	0	0	0	Tax_Id=9606 Gene_Symbol=SRPRB Signal recognition particle receptor subunit beta
IPI00295851.4	0	0	0	0	0	0	0	0	0	Tax_Id=9606 Gene_Symbol=COPB1 Coatomer subunit beta
IPI00295940.3	0	0	0	0	0	0	0	0	0	Tax_Id=9606 Gene_Symbol=UNC84B Sad1/unc-84-like protein 2
IPI00296337.2	0	0	0	0	0	0	0	0	0	Tax_Id=9606 Gene_Symbol=PRKDC Isoform 1 of DNA-dependent protein kinase catalytic subunit
IPI00297579.4	0	0	0	0	0	0	0	0	0	Tax_Id=9606 Gene_Symbol=CBX3;LOC653972 Chromobox protein homolog 3
IPI00298520.3	0	0	0	0	0	0	0	0	0	Tax_Id=9606 Gene_Symbol=ARCN1 Hypothetical protein DKFZp686M09245
IPI00298547.3	0	0	0	0	0	0	0	0	0	Tax_Id=9606 Gene_Symbol=PARK7 Protein DJ-1
IPI00298971.1	0	0	0	0	0	0	0	0	0	Tax_Id=9606 Gene_Symbol=VTN Vitronectin precursor
IPI00299024.9	0	0	0	0	0	0	0	0	0	Tax_Id=9606 Gene_Symbol=BASP1 Brain acid soluble protein 1
IPI00299145.9	0	0	0	0	0	0	0	0	0	Tax_Id=9606 Gene_Symbol=KRT6C Keratin, type II cytoskeletal 6E
IPI00299155.5	0	0	0	0	0	0	0	0	0	Tax_Id=9606 Gene_Symbol=PSMA4 Proteasome subunit alpha type 4
IPI00299402.1	0	0	0	0	0	0	0	0	0	Tax_Id=9606 Gene_Symbol=PC Pyruvate carboxylase, mitochondrial precursor
IPI00299608.3	0	0	0	0	0	0	0	0	0	Tax_Id=9606 Gene_Symbol=PSMD1 Isoform 1 of 26S proteasome non-ATPase regulatory subunit 1
IPI00300127.3	0	0	0	0	0	0	0	0	0	Tax_Id=9606 Gene_Symbol=NAT10 N-acetyltransferase 10
IPI00300371.5	0	0	0	0	0	0	0	0	0	Tax_Id=9606 Gene_Symbol=SF3B3 Isoform 1 of Splicing factor 3B subunit 3
IPI00301323.1	0	0	0	0	0	0	0	0	0	Tax_Id=9606 Gene_Symbol=DDX18 ATP-dependent RNA helicase DDX18
IPI00301364.3	0	0	0	0	0	0	0	0	0	Tax_Id=9606 Gene_Symbol=SKP1A Isoform 1 of S-phase kinase-associated protein 1A
IPI00301936.3	0	0	0	0	0	0	0	0	0	Tax_Id=9606 Gene_Symbol=ELAVL1 ELAV-like protein 1
IPI00302712.3	0	0	0	0	0	0	0	0	0	Tax_Id=9606 Gene_Symbol=DYNC1I2 Isoform 2B of Cytoplasmic dynein 1 intermediate chain 2
IPI00303568.3	0	0	0	0	0	0	0	0	0	Tax_Id=9606 Gene_Symbol=PTGES2 Prostaglandin E synthase 2
IPI00304187.8	0	0	0	0	0	0	0	0	0	Tax_Id=9606 Gene_Symbol=RBM28 RNA-binding protein 28
IPI00304435.3	0	0	0	0	0	0	0	0	0	Tax_Id=9606 Gene_Symbol=NIPSNAP1 Protein NipSnap1
IPI00304692.1	0	0	0	0	0	0	0	0	0	Tax_Id=9606 Gene_Symbol=RBMX Heterogeneous nuclear ribonucleoprotein G
IPI00305068.5	0	0	0	0	0	0	0	0	0	Tax_Id=9606 Gene_Symbol=PRPF6 Pre-mRNA-processing factor 6
IPI00305383.1	0	0	0	0	0	0	0	0	0	Tax_Id=9606 Gene_Symbol=UQCRC2 Ubiquinol-cytochrome-c reductase complex core protein 2, mitochondrial precursor
IPI00306290.4	0	0	0	0	0	0	0	0	0	Tax_Id=9606 Gene_Symbol=XPOT 110 kDa protein
IPI00306301.1	0	0	0	0	0	0	0	0	0	Tax_Id=9606 Gene_Symbol=PDHA1 Pyruvate dehydrogenase E1 component alpha subunit, somatic form, mitochondrial precursor
IPI00306369.3	0	0	0	0	0	0	0	0	0	Tax_Id=9606 Gene_Symbol=NSUN2 tRNA
IPI00306382.1	0	0	0	0	0	0	0	0	0	Tax_Id=9606 Gene_Symbol=SCAMP3 Isoform 1 of Secretory carrier-associated membrane protein 3
IPI00306667.5	0	0	0	0	0	0	0	0	0	Tax_Id=9606 Gene_Symbol=CNP Isoform CNPII of 2',3'-cyclic-nucleotide 3'-phosphodiesterase
IPI00306959.10	0	0	0	0	0	0	0	0	0	Tax_Id=9606 Gene_Symbol=KRT7 Keratin, type II cytoskeletal 7
IPI00307092.2	0	0	0	0	0	0	0	0	0	Tax_Id=9606 Gene_Symbol=KARS Lysyl-tRNA synthetase
IPI00307162.2	0	0	0	0	0	0	0	0	0	Tax_Id=9606 Gene_Symbol=VCL Isoform 2 of Vinculin
IPI00307409.5	0	0	0	0	0	0	0	0	0	Tax_Id=9606 Gene_Symbol=MRPL9 39S ribosomal protein L9, mitochondrial precursor
IPI00328170.9	0	0	0	0	0	0	0	0	0	Tax_Id=9606 Gene_Symbol=GCS1 Mannosyl-oligosaccharide glucosidase
IPI00328715.4	0	0	0	0	0	0	0	0	0	Tax_Id=9606 Gene_Symbol=MTDH Protein LYRIC
IPI00329583.6	0	0	0	0	0	0	0	0	0	Tax_Id=9606 Gene_Symbol=SPATA5 Spermatogenesis-associated protein 5
IPI00329600.3	0	0	0	0	0	0	0	0	0	Tax_Id=9606 Gene_Symbol=SCCPDH Probable saccharopine dehydrogenase
IPI00329650.1	0	0	0	0	0	0	0	0	0	Tax_Id=9606 Gene_Symbol=NUP35 Nucleoporin NUP53
IPI00329745.4	0	0	0	0	0	0	0	0	0	Tax_Id=9606 Gene_Symbol=LRPPRC CDNA FLJ43793 fis, clone TESTI4000014, highly similar to 130 kDa leucine-rich protein
IPI00332371.9	0	0	0	0	0	0	0	0	0	Tax_Id=9606 Gene_Symbol=PFKL Isoform 1 of 6-phosphofructokinase, liver type
IPI00332428.5	0	0	0	0	0	0	0	0	0	Tax_Id=9606 Gene_Symbol=RBM13 MAK16-like protein RBM13
IPI00334190.4	0	0	0	0	0	0	0	0	0	Tax_Id=9606 Gene_Symbol=STOML2 Stomatin-like protein 2
IPI00336047.5	0	0	0	0	0	0	0	0	0	Tax_Id=9606 Gene_Symbol=MYO9B Isoform Long of Myosin-IXb
IPI00337397.1	0	0	0	0	0	0	0	0	0	Tax_Id=9606 Gene_Symbol=NUP98 Isoform 5 of Nuclear pore complex protein Nup98-Nup96 precursor
IPI00339384.5	0	0	0	0	0	0	0	0	0	Tax_Id=9606 Gene_Symbol=RDH11 Isoform 1 of Retinol dehydrogenase 11
IPI00374657.2	0	0	0	0	0	0	0	0	0	Tax_Id=9606 Gene_Symbol=VAPA vesicle-associated membrane protein-associated protein A isoform 1
IPI00375531.2	0	0	0	0	0	0	0	0	0	Tax_Id=9606 Gene_Symbol=NME1 non-metastatic cells 1, protein (NM23A) expressed in isoform a
IPI00375677.1	0	0	0	0	0	0	0	0	0	Tax_Id=9606 Gene_Symbol=MRPL21 39S ribosomal protein L21, mitochondrial precursor
IPI00376005.2	0	0	0	0	0	0	0	0	0	Tax_Id=9606 Gene_Symbol=EIF5A Isoform 2 of Eukaryotic translation initiation factor 5A-1
IPI00376394.3	0	0	0	0	0	0	0	0	0	Tax_Id=9606 Gene_Symbol=QSOX2 78 kDa protein
IPI00382885.1	0	0	0	0	0	0	0	0	0	Tax_Id=9606 Gene_Symbol=RPL27 RPL27 protein
IPI00383310.1	0	0	0	0	0	0	0	0	0	Tax_Id=9606 Gene_Symbol=FTL PRO2760
IPI00384456.4	0	0	0	0	0	0	0	0	0	Tax_Id=9606 Gene_Symbol=MSH6 Isoform GTBP-N of DNA mismatch repair protein MSH6
IPI00386271.3	0	0	0	0	0	0	0	0	0	Tax_Id=9606 Gene_Symbol=SLC25A12 Calcium-binding mitochondrial carrier protein Aralar1
IPI00396321.1	0	0	0	0	0	0	0	0	0	Tax_Id=9606 Gene_Symbol=LRRC59 Leucine-rich repeat-containing protein 59
IPI00396967.2	0	0	0	0	0	0	0	0	0	Tax_Id=9606 Gene_Symbol=FHL2 FHL2 isoform 5
IPI00397904.6	0	0	0	0	0	0	0	0	0	Tax_Id=9606 Gene_Symbol=NUP93 Nuclear pore complex protein Nup93
IPI00398768.1	0	0	0	0	0	0	0	0	0	Tax_Id=9606 Gene_Symbol=ARG1 Isoform 2 of Arginase-1
IPI00398949.1	0	0	0	0	0	0	0	0	0	Tax_Id=9606 Gene_Symbol=hCG_27695 similar to ribosomal protein L13a
IPI00401003.3	0	0	0	0	0	0	0	0	0	Tax_Id=9606 Gene_Symbol=hCG_26523 similar to 60S ribosomal protein L26
IPI00410067.1	0	0	0	0	0	0	0	0	0	Tax_Id=9606 Gene_Symbol=ZC3HAV1 Isoform 1 of Zinc finger CCCH type antiviral protein 1
IPI00410693.3	0	0	0	0	0	0	0	0	0	Tax_Id=9606 Gene_Symbol=SERBP1 Isoform 1 of Plasminogen activator inhibitor 1 RNA-binding protein
IPI00413214.3	0	0	0	0	0	0	0	0	0	Tax_Id=9606 Gene_Symbol=KPNA5 karyopherin alpha 5
IPI00413451.1	0	0	0	0	0	0	0	0	0	Tax_Id=9606 Gene_Symbol=SERPINB6 Hypothetical protein DKFZp686I04222
IPI00413826.2	0	0	0	0	0	0	0	0	0	Tax_Id=9606 Gene_Symbol=LOC730740;LOC644914 similar to H3 histone, family 3B
IPI00413986.2	0	0	0	0	0	0	0	0	0	Tax_Id=9606 Gene_Symbol=- 25 kDa protein
IPI00414723.2	0	0	0	0	0	0	0	0	0	Tax_Id=9606 Gene_Symbol=hCG_1983058 hypothetical protein LOC644820
IPI00418262.4	0	0	0	0	0	0	0	0	0	Tax_Id=9606 Gene_Symbol=ALDOC Fructose-bisphosphate aldolase C
IPI00418313.3	0	0	0	0	0	0	0	0	0	Tax_Id=9606 Gene_Symbol=ILF3 Isoform 4 of Interleukin enhancer-binding factor 3
IPI00418458.4	0	0	0	0	0	0	0	0	0	Tax_Id=9606 Gene_Symbol=PNN Protein
IPI00419373.1	0	0	0	0	0	0	0	0	0	Tax_Id=9606 Gene_Symbol=HNRPA3 Isoform 1 of Heterogeneous nuclear ribonucleoprotein A3
IPI00419531.2	0	0	0	0	0	0	0	0	0	Tax_Id=9606 Gene_Symbol=CPSF2 Cleavage and polyadenylation specificity factor subunit 2
IPI00419585.9	0	0	0	0	0	0	0	0	0	Tax_Id=9606 Gene_Symbol=PPIAL3;PPIA;LOC654188 Peptidyl-prolyl cis-trans isomerase A
IPI00420014.2	0	0	0	0	0	0	0	0	0	Tax_Id=9606 Gene_Symbol=ASCC3L1 U5 small nuclear ribonucleoprotein 200 kDa helicase
IPI00430812.4	0	0	0	0	0	0	0	0	0	Tax_Id=9606 Gene_Symbol=CNBP Zinc finger protein 9
IPI00432425.1	0	0	0	0	0	0	0	0	0	Tax_Id=9606 Gene_Symbol=SPTLC1 SPTLC1 protein
IPI00439948.6	0	0	0	0	0	0	0	0	0	Tax_Id=9606 Gene_Symbol=PPP1R13L Isoform 1 of RelA-associated inhibitor
IPI00444452.3	0	0	0	0	0	0	0	0	0	Tax_Id=9606 Gene_Symbol=MOV10 Isoform 1 of Putative helicase MOV-10
IPI00455479.1	0	0	0	0	0	0	0	0	0	Tax_Id=9606 Gene_Symbol=LOC650283;LOC440733 similar to 40S ribosomal protein S15
IPI00455500.1	0	0	0	0	0	0	0	0	0	Tax_Id=9606 Gene_Symbol=RICTOR rapamycin-insensitive companion of mTOR
IPI00456898.1	0	0	0	0	0	0	0	0	0	Tax_Id=9606 Gene_Symbol=LOC440055 similar to ribosomal protein S12
IPI00456919.2	0	0	0	0	0	0	0	0	0	Tax_Id=9606 Gene_Symbol=HUWE1 Isoform 1 of E3 ubiquitin-protein ligase HUWE1
IPI00465132.4	0	0	0	0	0	0	0	0	0	Tax_Id=9606 Gene_Symbol=COPE Coatomer subunit epsilon
IPI00465179.2	0	0	0	0	0	0	0	0	0	Tax_Id=9606 Gene_Symbol=PFKM CDNA FLJ44241 fis, clone THYMU3008436, highly similar to 6- phosphofructokinase, muscle type
IPI00465290.3	0	0	0	0	0	0	0	0	0	Tax_Id=9606 Gene_Symbol=DNAJC11 Isoform 1 of DnaJ homolog subfamily C member 11
IPI00465432.3	0	0	0	0	0	0	0	0	0	Tax_Id=9606 Gene_Symbol=NOMO2 Isoform 1 of Nodal modulator 2 precursor
IPI00465436.4	0	0	0	0	0	0	0	0	0	Tax_Id=9606 Gene_Symbol=CAT Catalase
IPI00470610.3	0	0	0	0	0	0	0	0	0	Tax_Id=9606 Gene_Symbol=PYCR2 Pyrroline-5-carboxylate reductase 2
IPI00470657.1	0	0	0	0	0	0	0	0	0	Tax_Id=9606 Gene_Symbol=- Anti-colorectal carcinoma heavy chain
IPI00472724.1	0	0	0	0	0	0	0	0	0	Tax_Id=9606 Gene_Symbol=- Eukaryotic translation elongation factor 1 alpha-like 3
IPI00472864.2	0	0	0	0	0	0	0	0	0	Tax_Id=9606 Gene_Symbol=LOC285053 similar to ribosomal protein L18a isoform 1
IPI00472882.1	0	0	0	0	0	0	0	0	0	Tax_Id=9606 Gene_Symbol=HLA-B;MICA;LOC730410;HLA-C;HLA-A29.1;HLA-A HLA class I histocompatibility antigen, A-68 alpha chain precursor
IPI00477040.1	0	0	0	0	0	0	0	0	0	Tax_Id=9606 Gene_Symbol=NUP188 nucleoporin 188kDa
IPI00477155.2	0	0	0	0	0	0	0	0	0	Tax_Id=9606 Gene_Symbol=GTPBP4 76 kDa protein
IPI00477531.2	0	0	0	0	0	0	0	0	0	Tax_Id=9606 Gene_Symbol=DYNC1H1 532 kDa protein
IPI00477981.1	0	0	0	0	0	0	0	0	0	Tax_Id=9606 Gene_Symbol=PSMD5 56 kDa protein
IPI00478208.2	0	0	0	0	0	0	0	0	0	Tax_Id=9606 Gene_Symbol=hCG_2004593;LOC650327 hypothetical protein LOC645296
IPI00478410.2	0	0	0	0	0	0	0	0	0	Tax_Id=9606 Gene_Symbol=ATP5C1 Isoform Liver of ATP synthase gamma chain, mitochondrial precursor
IPI00478838.2	0	0	0	0	0	0	0	0	0	Tax_Id=9606 Gene_Symbol=MLSTD2 60 kDa protein
IPI00479366.1	0	0	0	0	0	0	0	0	0	Tax_Id=9606 Gene_Symbol=- 31 kDa protein
IPI00479722.1	0	0	0	0	0	0	0	0	0	Tax_Id=9606 Gene_Symbol=PSME1 29 kDa protein
IPI00479877.4	0	0	0	0	0	0	0	0	0	Tax_Id=9606 Gene_Symbol=ALDH9A1 aldehyde dehydrogenase 9A1
IPI00480142.1	0	0	0	0	0	0	0	0	0	Tax_Id=9606 Gene_Symbol=CUL4B Isoform 2 of Cullin-4B
IPI00513805.3	0	0	0	0	0	0	0	0	0	Tax_Id=9606 Gene_Symbol=MRPS18A Mitochondrial ribosomal protein S18A
IPI00514501.1	0	0	0	0	0	0	0	0	0	Tax_Id=9606 Gene_Symbol=C1orf57 Chromosome 1 open reading frame 57
IPI00549725.6	0	0	0	0	0	0	0	0	0	Tax_Id=9606 Gene_Symbol=PGAM1;hCG_2015269;hCG_2015138 Phosphoglycerate mutase 1
IPI00554481.1	0	0	0	0	0	0	0	0	0	Tax_Id=9606 Gene_Symbol=SLC3A2;LOC442497 solute carrier family 3 (activators of dibasic and neutral amino acid transport), member 2 isoform a
IPI00554681.2	0	0	0	0	0	0	0	0	0	Tax_Id=9606 Gene_Symbol=NDUFA5 NADH dehydrogenase [ubiquinone] 1 alpha subcomplex subunit 5
IPI00555647.2	0	0	0	0	0	0	0	0	0	Tax_Id=9606 Gene_Symbol=SFRS10 Splicing factor, arginine/serine-rich 10 (Transformer 2 homolog, Drosophila) variant
IPI00555841.2	0	0	0	0	0	0	0	0	0	Tax_Id=9606 Gene_Symbol=H2AFV 15 kDa protein
IPI00604664.4	0	0	0	0	0	0	0	0	0	Tax_Id=9606 Gene_Symbol=NDUFS1 NADH-ubiquinone oxidoreductase 75 kDa subunit, mitochondrial precursor
IPI00607584.1	0	0	0	0	0	0	0	0	0	Tax_Id=9606 Gene_Symbol=MYBBP1A Isoform 2 of Myb-binding protein 1A
IPI00641364.1	0	0	0	0	0	0	0	0	0	Tax_Id=9606 Gene_Symbol=PPAN-P2RY11;P2RY11 PPAN-P2RY11 protein
IPI00641706.1	0	0	0	0	0	0	0	0	0	Tax_Id=9606 Gene_Symbol=TUBB6 46 kDa protein
IPI00641924.1	0	0	0	0	0	0	0	0	0	Tax_Id=9606 Gene_Symbol=MRPS9 28S ribosomal protein S9, mitochondrial precursor
IPI00641950.3	0	0	0	0	0	0	0	0	0	Tax_Id=9606 Gene_Symbol=GNB2L1 Lung cancer oncogene 7
IPI00642238.2	0	0	0	0	0	0	0	0	0	Tax_Id=9606 Gene_Symbol=HP1BP3 Hypothetical protein DKFZp434I0612
IPI00642584.2	0	0	0	0	0	0	0	0	0	Tax_Id=9606 Gene_Symbol=KIAA0090 Isoform 1 of Uncharacterized protein KIAA0090 precursor
IPI00642971.3	0	0	0	0	0	0	0	0	0	Tax_Id=9606 Gene_Symbol=EEF1D eukaryotic translation elongation factor 1 delta isoform 1
IPI00643351.1	0	0	0	0	0	0	0	0	0	Tax_Id=9606 Gene_Symbol=YBX1 Protein
IPI00643435.1	0	0	0	0	0	0	0	0	0	Tax_Id=9606 Gene_Symbol=ATAD3A Isoform 1 of ATPase family AAA domain-containing protein 3A
IPI00644034.1	0	0	0	0	0	0	0	0	0	Tax_Id=9606 Gene_Symbol=CD99 21 kDa protein
IPI00644055.1	0	0	0	0	0	0	0	0	0	Tax_Id=9606 Gene_Symbol=HNRPR HNRPR protein
IPI00644591.3	0	0	0	0	0	0	0	0	0	Tax_Id=9606 Gene_Symbol=C14orf173 hypothetical protein LOC64423 isoform 2
IPI00645452.1	0	0	0	0	0	0	0	0	0	Tax_Id=9606 Gene_Symbol=TUBB Tubulin, beta polypeptide
IPI00646105.3	0	0	0	0	0	0	0	0	0	Tax_Id=9606 Gene_Symbol=PYCRL Pyrroline-5-carboxylate reductase-like
IPI00646304.4	0	0	0	0	0	0	0	0	0	Tax_Id=9606 Gene_Symbol=PPIB peptidylprolyl isomerase B precursor
IPI00646493.1	0	0	0	0	0	0	0	0	0	Tax_Id=9606 Gene_Symbol=COPA coatomer protein complex, subunit alpha isoform 1
IPI00646512.1	0	0	0	0	0	0	0	0	0	Tax_Id=9606 Gene_Symbol=RBBP7 Retinoblastoma binding protein 7
IPI00646899.1	0	0	0	0	0	0	0	0	0	Tax_Id=9606 Gene_Symbol=RPL10 Ribosomal protein L10
IPI00654654.1	0	0	0	0	0	0	0	0	0	Tax_Id=9606 Gene_Symbol=MRPS33 MRPS33 protein (Fragment)
IPI00654777.2	0	0	0	0	0	0	0	0	0	Tax_Id=9606 Gene_Symbol=EIF3S5 Eukaryotic translation initiation factor 3 subunit 5
IPI00658013.1	0	0	0	0	0	0	0	0	0	Tax_Id=9606 Gene_Symbol=NPM1 nucleophosmin 1 isoform 3
IPI00658024.1	0	0	0	0	0	0	0	0	0	Tax_Id=9606 Gene_Symbol=MRPL23 19 kDa protein
IPI00658155.1	0	0	0	0	0	0	0	0	0	Tax_Id=9606 Gene_Symbol=MRPS34 26 kDa protein
IPI00719120.1	0	0	0	0	0	0	0	0	0	Tax_Id=9606 Gene_Symbol=MRPL28 Mitochondrial ribosomal protein L28
IPI00742682.1	0	0	0	0	0	0	0	0	0	Tax_Id=9606 Gene_Symbol=TPR nuclear pore complex-associated protein TPR
IPI00743305.1	0	0	0	0	0	0	0	0	0	Tax_Id=9606 Gene_Symbol=- Similar to 40S ribosomal protein S17
IPI00744772.1	0	0	0	0	0	0	0	0	0	Tax_Id=9606 Gene_Symbol=MRPS17 28S ribosomal protein S17, mitochondrial precursor
IPI00745955.2	0	0	0	0	0	0	0	0	0	Tax_Id=9606 Gene_Symbol=EBNA1BP2 Probable rRNA-processing protein EBP2
IPI00746216.1	0	0	0	0	0	0	0	0	0	Tax_Id=9606 Gene_Symbol=IGF2BP3 64 kDa protein
IPI00746655.1	0	0	0	0	0	0	0	0	0	Tax_Id=9606 Gene_Symbol=FAM62A Isoform 2 of Protein FAM62A
IPI00747533.1	0	0	0	0	0	0	0	0	0	Tax_Id=9606 Gene_Symbol=PGD 53 kDa protein
IPI00747810.1	0	0	0	0	0	0	0	0	0	Tax_Id=9606 Gene_Symbol=FSCN1 FSCN1 protein
IPI00749144.1	0	0	0	0	0	0	0	0	0	Tax_Id=9606 Gene_Symbol=KIAA0776 KIAA0776 protein
IPI00759776.1	0	0	0	0	0	0	0	0	0	Tax_Id=9606 Gene_Symbol=ACTN1 Actinin alpha 1 isoform b
IPI00761082.1	0	0	0	0	0	0	0	0	0	Tax_Id=9606 Gene_Symbol=PRR6 Isoform 1 of Proline-rich protein 6
IPI00783378.1	0	0	0	0	0	0	0	0	0	Tax_Id=9606 Gene_Symbol=UBE2O 141 kDa protein
IPI00783641.1	0	0	0	0	0	0	0	0	0	Tax_Id=9606 Gene_Symbol=TXNRD1 thioredoxin reductase 1 isoform 3
IPI00784090.2	0	0	0	0	0	0	0	0	0	Tax_Id=9606 Gene_Symbol=CCT8 T-complex protein 1 subunit theta
IPI00787655.1	0	0	0	0	0	0	0	0	0	Tax_Id=9606 Gene_Symbol=PXDN similar to peroxidasin
IPI00788782.1	0	0	0	0	0	0	0	0	0	Tax_Id=9606 Gene_Symbol=ATP1A3 Na+/K+-ATPase alpha 3 subunit variant
IPI00788802.1	0	0	0	0	0	0	0	0	0	Tax_Id=9606 Gene_Symbol=TKT Transketolase variant (Fragment)
IPI00789101.1	0	0	0	0	0	0	0	0	0	Tax_Id=9606 Gene_Symbol=PTGES3 19 kDa protein
IPI00789551.1	0	0	0	0	0	0	0	0	0	Tax_Id=9606 Gene_Symbol=MATR3 100 kDa protein
IPI00794135.2	0	0	0	0	0	0	0	0	0	Tax_Id=9606 Gene_Symbol=SPTBN1 275 kDa protein
IPI00794402.1	0	0	0	0	0	0	0	0	0	Tax_Id=9606 Gene_Symbol=ARHGDIA 28 kDa protein
IPI00794543.1	0	0	0	0	0	0	0	0	0	Tax_Id=9606 Gene_Symbol=- 17 kDa protein
IPI00794659.1	0	0	0	0	0	0	0	0	0	Tax_Id=9606 Gene_Symbol=RPS20 16 kDa protein
IPI00795150.1	0	0	0	0	0	0	0	0	0	Tax_Id=9606 Gene_Symbol=BSG 46 kDa protein
IPI00795922.1	0	0	0	0	0	0	0	0	0	Tax_Id=9606 Gene_Symbol=MRPS28 Mitochondrial ribosomal protein S28 variant
IPI00796199.1	0	0	0	0	0	0	0	0	0	Tax_Id=9606 Gene_Symbol=HNRPL 64 kDa protein
IPI00796934.1	0	0	0	0	0	0	0	0	0	Tax_Id=9606 Gene_Symbol=RPL29 Protein
IPI00797126.1	0	0	0	0	0	0	0	0	0	Tax_Id=9606 Gene_Symbol=NACA 95 kDa protein
IPI00807459.1	0	0	0	0	0	0	0	0	0	Tax_Id=9606 Gene_Symbol=- Hypothetical protein
IPI00816452.1	0	0	0	0	0	0	0	0	0	Tax_Id=9606 Gene_Symbol=MYO6 Isoform 3 of Myosin-VI
IPI00848316.1	0	0	0	0	0	0	0	0	0	Tax_Id=9606 Gene_Symbol=- Glucose phosphate isomerase

## Sheet: Identified CENP-A PTMs
	CENP-A chromatin-bound
	cell cycle phase	peptides	Spectrum count	sequence coverage		identified phosphorylation	Ascore
	G1	3	95	0.221	R.SPSPTPTPGPSR.R K.STHLLIR.K R.VTLFPKDVQLAR.R	SPS*PTPTPGPSR (S18)	32.32
	mid S	2	9	0.171	R.SPSPTPTPGPSR.R R.VTLFPKDVQLAR.R	SPS*PTPTPGPSR (S18)	18.29
	G2	4	573	0.293	R.SPSPTPTPGPSR.R K.STHLLIR.K D.AYLLTLHAGR.V R.VTLFPKDVQLAR.R	SPS*PTPTPGPSR (S18)	33.68
	CENP-A soluble-bound
	cell cycle phase	peptides	Spectrum count	sequence coverage
	G1	3	38	0.221	R.SPSPTPTPGPSR.R K.STHLLIR.K R.VTLFPKDVQLAR.R
	mid S	3	39	0.221	R.SPSPTPTPGPSR.R K.STHLLIR.K R.VTLFPKDVQLAR.R
	G2	3	87	0.221	R.SPSPTPTPGPSR.R K.STHLLIR.K R.VTLFPKDVQLAR.R

## Sheet: p-CENP-A following p-enrichment
	FileName	Scan	Charge	XCorr	DeltCN	Conf%	PPM	TotalIntensity	Prob Score	Locus	Corrected Sequence	AScore1	AScore2	AScore3	Gene Name	Descriptive Name
Chromatin RC	titaniumdioxide_rc_chromatin_2	7853	3	2.2461	0.4851	97.1	2	25844.3	5.71088	sp|P49450|CENPA_HUMAN	RRS*PS*PTPTPGPSR	66.55	28.74		CENPA	Histone H3-like centromeric protein A OS=Homo sapiens GN=CENPA PE=1 SV=1
Chromatin G2	titaniumdioxide_sg2_chromatin_2	2874	3	2.3686	0.4917	93.2	3	15264.8	6.28394	sp|P49450|CENPA_HUMAN	RRS*PS*PTPTPGPSR	46.63	21.08		CENPA	Histone H3-like centromeric protein A OS=Homo sapiens GN=CENPA PE=1 SV=1
Chromatin G2	titaniumdioxide_sg2_chromatin_2	1771	3	2.1384	0.3408	90.7	2.3	15842.8	6.54614	sp|P49450|CENPA_HUMAN	RRS*PS*PTPTPGPSR	35.87	26.42		CENPA	Histone H3-like centromeric protein A OS=Homo sapiens GN=CENPA PE=1 SV=1
Chromatin M	titaniumdioxide_mitosis_chromatin_2	1027	3	2.1646	0.2284	96	2.4	22446.6	5.68622	sp|P49450|CENPA_HUMAN	RRS*PS*PTPTPGPSR	57.39	24.81		CENPA	Histone H3-like centromeric protein A OS=Homo sapiens GN=CENPA PE=1 SV=1
Chromatin M	titaniumdioxide_mitosis_chromatin_2	1975	3	2.5934	0.4946	99.3	1	25802.5	6.19586	sp|P49450|CENPA_HUMAN	RRS*PS*PTPTPGPSR	47.69	24.81		CENPA	Histone H3-like centromeric protein A OS=Homo sapiens GN=CENPA PE=1 SV=1
Chromatin M	titaniumdioxide_mitosis_chromatin_2	7726	3	2.3	0.382	96.8	3.6	18788.3	5.78483	sp|P49450|CENPA_HUMAN	RRS*PS*PTPTPGPSR	45.02	34.98		CENPA	Histone H3-like centromeric protein A OS=Homo sapiens GN=CENPA PE=1 SV=1
Soluble RC	titaniumdioxide_rc_soluble_2	6953	3	2.5552	0.4387	99.7	3.4	21426.6	6.05331	sp|P49450|CENPA_HUMAN	RRS*PS*PTPTPGPSR	66.81	39.78		CENPA	Histone H3-like centromeric protein A OS=Homo sapiens GN=CENPA PE=1 SV=1
Soluble RC	titaniumdioxide_rc_soluble_2	4327	3	2.6483	0.4715	99.7	2.4	22332.4	6.0974	sp|P49450|CENPA_HUMAN	RRS*PS*PTPTPGPSR	40.07	18.34		CENPA	Histone H3-like centromeric protein A OS=Homo sapiens GN=CENPA PE=1 SV=1
Soluble RC	titaniumdioxide_rc_soluble_1	19807	3	2.6965	0.3628	100	2	91418.9	6.51436	sp|P49450|CENPA_HUMAN	RRS*PS*PTPTPGPSR	27.57	27.99		CENPA	Histone H3-like centromeric protein A OS=Homo sapiens GN=CENPA PE=1 SV=1
Soluble RC	titaniumdioxide_rc_soluble_1	1557	2	2.3214	0.356	99.2	1.3	23829.6	6.97325	sp|P49450|CENPA_HUMAN	S*PS*PTPTPGPSR	58.33	35.92		CENPA	Histone H3-like centromeric protein A OS=Homo sapiens GN=CENPA PE=1 SV=1
Soluble G2	titaniumdioxide_sg2_soluble_1	18105	3	2.1401	0.4382	98.7	1.3	246539	6.09593	sp|P49450|CENPA_HUMAN	RRS*PS*PTPTPGPSR	66.55	34.28		CENPA	Histone H3-like centromeric protein A OS=Homo sapiens GN=CENPA PE=1 SV=1
Soluble G2	titaniumdioxide_sg2_soluble_2	15567	3	2.3728	0.4348	98.4	5.2	46557.7	5.91252	sp|P49450|CENPA_HUMAN	RRS*PS*PTPTPGPSR	57.39	31.51		CENPA	Histone H3-like centromeric protein A OS=Homo sapiens GN=CENPA PE=1 SV=1
Soluble G2	titaniumdioxide_sg2_soluble_1	11911	3	2.6984	0.3751	98.5	3.6	111488	6.03019	sp|P49450|CENPA_HUMAN	RRS*PSPTPTPGPSR	44.78			CENPA	Histone H3-like centromeric protein A OS=Homo sapiens GN=CENPA PE=1 SV=1
Soluble G2	titaniumdioxide_sg2_soluble_1	344	2	2.7376	0.4549	100	1	49368.5	7.13076	sp|P49450|CENPA_HUMAN	S*PS*PTPTPGPSR	58.33	33.7		CENPA	Histone H3-like centromeric protein A OS=Homo sapiens GN=CENPA PE=1 SV=1
