# Supplementary material for: Phosphorylation of CENP-A on serine 7 does not control centromere function
Source: Nat Commun. 2019 Jan 11;10:175. doi: 10.1038/s41467-018-08073-1 (PMC6329807; doi:10.1038/s41467-018-08073-1)
Supplement: Supplementary file 5 — Source Data File [file 41467_2018_8073_MOESM5_ESM.zip › Source Data table .xlsx]

## Sheet: Source data table.txt
Figure 1e	Control	Control IAA	WT NT	WT IAA	S7A NT	S7A IAA	S7E NT	S7E IAA
Number of values	440	437	436	434	469	454	405	385
Minimum	-2.206	4.367	-20.86	-14.55	-7.262	17.06	0	0
25% Percentile	70.39	26.71	66.37	59.09	75.85	70.14	73.41	49.49
Median	95.07	42.5	94.93	88.94	97.15	88.57	96.05	62.96
75% Percentile	125	61.13	127.6	122.2	122.2	118.6	118.7	82.98
Maximum	368	170.9	388	265.2	364.8	465.8	208.3	158.9
Mean	101.5	47.45	101.1	95.14	101.7	96.94	98.04	67.84
Std. Deviation	44.78	27.58	55.94	49.74	42.01	42.21	34.45	26.79
Std. Error of Mean	2.135	1.319	2.679	2.388	1.94	1.981	1.712	1.365
Lower 95% CI of mean	97.33	44.86	95.86	90.45	97.89	93.04	94.68	65.16
Upper 95% CI of mean	105.7	50.04	106.4	99.83	105.5	100.8	101.4	70.53
Sum	44672	20735	44093	41290	47699	44010	39707	26119
Figure 1f		mis-aligned			micronuclei				lagging
CTRL NT	6.89655	6.66667	3.7037	3.44828	3.33333	3.7037		8.62069	6.66667	3.7037
CTRL IAA	15.6626	32.1429	32.9114	14.4578	45.0549	11.3924	38.5185	13.253	17.5676	17.7215
CENP-A IAA	14.9254	11.7647	3.7037	8.95522	0	11.1111		16.4179	5.88235	0
CENP-A S7A IAA	6	2	1	6.12245	20	5.71429	2.8	12.2449	0	11.4286
CENP-A S7E IAA	4.7619	10.2564	0	2.38095	10.2564	5.88235		11.9048	0	0
	mis-aligned	micronuclei	lagging
Number of values	5	5	5
Minimum	3	3.495	3.968
25% Percentile	4.003	4.834	5.149
Median	5.756	6.689	7.433
75% Percentile	18.52	18.01	12.04
Maximum	26.91	27.36	16.18
Mean	10.16	10.47	8.361
Std. Deviation	9.717	9.615	4.627
Std. Error of Mean	4.345	4.3	2.069
Lower 95% CI of mean	-1.905	-1.465	2.615
Upper 95% CI of mean	22.22	22.41	14.11
Sum	50.8	52.37	41.8
Figure 2c	NT	IAA	WT NT	WT IAA	S7A NT	S7A IAA
Number of values	574	627	703	421	514	361
Minimum	1.639	2.307	1.511	34.72	0	24.03
25% Percentile	69.18	23.23	69.78	73.63	61.89	83.07
Median	91.25	37.36	105.9	97.53	91.63	112.3
75% Percentile	123.1	56.98	143.8	127.5	141.4	153.1
Maximum	335.8	221.3	305.3	306.8	370.1	323.8
Mean	100.3	43.44	109.6	103.8	107.1	120
Std. Deviation	46.16	27.2	54.54	39.22	62.16	51.77
Std. Error of Mean	1.927	1.086	2.057	1.912	2.742	2.725
Lower 95% CI of mean	96.48	41.31	105.5	100	101.7	114.6
Upper 95% CI of mean	104	45.57	113.6	107.6	112.5	125.3
Sum	57551	27236	77035	43698	55063	43314
Figure 2d	Mis-aligned			Micronuclei			Lagging chr
No rescue	7.31707	20	10	12.1951	8.57143	6.66667	12.1951	2.85714	6.66667
No Rescue - IAA	79.4118	82.6923	60	50	61.5385	40	11.7647	32.6923	20
WT	6.25	15.6863	23	20.8333	3.92157	23	16.6667	5.88235	10
S7A	10.3448	32	29.4118	10.3448	14	23.5294	0	12	17.6471
	Mis-aligned	Micronuclei	Lagging chr
Number of values	4	4	4
Minimum	12.44	9.144	7.24
25% Percentile	13.07	10.84	7.9
Median	19.45	15.94	10.37
75% Percentile	61.51	41.87	18.83
Maximum	74.03	50.51	21.49
Mean	31.34	22.88	12.36
Std. Deviation	28.88	18.7	6.269
Std. Error of Mean	14.44	9.348	3.135
Lower 95% CI of mean	-14.62	-6.866	2.388
Upper 95% CI of mean	77.3	52.63	22.34
Sum	125.4	91.53	49.46
Figure 2e	no rescue NT	no rscue IAA	WT IAA	S7A IAA
Number of values	106	102	128	96
Minimum	45	45	45	40
25% Percentile	60	88.75	60	55
Median	65	110	65	65
75% Percentile	80	161.3	80	75
Maximum	215	320	175	165
Mean	74.15	129.2	73.44	68.33
Std. Deviation	26.15	60.98	23.66	21.52
Std. Error of Mean	2.54	6.038	2.091	2.196
Lower 95% CI of mean	69.11	117.2	69.3	63.97
Upper 95% CI of mean	79.19	141.1	77.58	72.69
Sum	7860	13175	9400	6560
Figure 3e	CENP-C
CENP-A	100.161	100	91.9834	101.059	100	86.4273
CENP-AS7A	114.399	101.245	115.515	121.065	57.1357	110.64
29TAIL	40.7475	15.5891	42.8764	41.6663	29.8811	59.335
29TAILS7A	48.8801	21.9689	65.4867	44.2044	38.9381	79.1435
Figure 3eg	CENP-A	S7	Nh2-H3	NH2-S7
Number of values	3	3	3	3
Minimum	0	0.8772	6.25	4.167
25% Percentile	0	0.8772	6.25	4.167
Median	2	2.353	15.8	12.5
75% Percentile	4.255	5.952	19.89	24.88
Maximum	4.255	5.952	19.89	24.88
Mean	2.085	3.061	13.98	13.85
Std. Deviation	2.129	2.611	7	10.42
Std. Error of Mean	1.229	1.507	4.041	6.018
Lower 95% CI of mean	-3.203	-3.424	-3.408	-12.04
Upper 95% CI of mean	7.374	9.546	31.37	39.74
Sum	6.255	9.183	41.94	41.55
